# Supplementary material for: Water Deficit, Nitrogen Availability, and Their Combination Differently Affect Floral Scent Emission in Three Brassicaceae Species
Source: J Chem Ecol. 2022 Dec 16;48(11-12):882–99. doi: 10.1007/s10886-022-01393-z (PMC9840598; doi:10.1007/s10886-022-01393-z)
Supplement: Supplementary file 1 — (CSV 6.96 KB) [file 10886_2022_1393_MOESM1_ESM.csv]

plantID	date	soilhumi	day_treat	species
Sarv09	17.05.2021	642	0	Sarv
Sarv35	17.05.2021	675	0	Sarv
Sarv36	17.05.2021	604	0	Sarv
Sarv04	17.05.2021	650	0	Sarv
Sarv05	17.05.2021	660	0	Sarv
Sarv36	19.05.2021	687	2	Sarv
Sarv09	19.05.2021	668	2	Sarv
Sarv12	19.05.2021	733	0	Sarv
Sarv35	19.05.2021	697	2	Sarv
Sarv04	19.05.2021	394	2	Sarv
Sarv05	19.05.2021	661	2	Sarv
Sarv18	19.05.2021	731	0	Sarv
Sarv39	19.05.2021	687	0	Sarv
Salba08	19.05.2021	623	0	Salba
Salba29	19.05.2021	763	0	Salba
Sarv02	19.05.2021	751	0	Sarv
Salba11	19.05.2021	506	0	Salba
Sarv40	20.05.2021	697	0	Sarv
Sarv32	20.05.2021	676	0	Sarv
Sarv20	20.05.2021	732	0	Sarv
Sarv49	20.05.2021	662	0	Sarv
Sarv02	21.05.2021	561	2	Sarv
Sarv39	21.05.2021	286	2	Sarv
Sarv35	21.05.2021	357	2	Sarv
Sarv04	21.05.2021	279	4	Sarv
Sarv09	21.05.2021	473	4	Sarv
Sarv05	21.05.2021	687	4	Sarv
Sarv36	21.05.2021	703	4	Sarv
Salba29	21.05.2021	679	2	Salba
Sarv18	21.05.2021	668	2	Sarv
Salba08	21.05.2021	464	2	Salba
Sarv12	21.05.2021	671	2	Sarv
Salba11	21.05.2021	648	2	Salba
Sarv36	23.05.2021	670	9	Sarv
Sarv12	23.05.2021	736	4	Sarv
Salba29	23.05.2021	688	4	Salba
Sarv18	23.05.2021	637	4	Sarv
Salba11	23.05.2021	617	4	Salba
Sarv05	23.05.2021	712	7	Sarv
Salba05	23.05.2021	711	0	Salba
Sarv32	23.05.2021	718	2	Sarv
Sarv49	23.05.2021	652	2	Sarv
Sarv40	23.05.2021	527	2	Sarv
Salba21	23.05.2021	692	0	Salba
Sarv20	23.05.2021	497	2	Sarv
Sarv09	23.05.2021	476	7	Sarv
Sarv35	23.05.2021	465	7	Sarv
Salba08	23.05.2021	476	4	Salba
Sarv39	23.05.2021	410	4	Sarv
Sarv04	23.05.2021	220	7	Sarv
Sarv02	23.05.2021	496	4	Sarv
Sarv04	25.05.2021	346	7	Sarv
Sarv09	25.05.2021	426	7	Sarv
Sarv05	25.05.2021	392	7	Sarv
Salba08	25.05.2021	NA	7	Salba
Sarv39	25.05.2021	129	7	Sarv
Sarv02	25.05.2021	272	7	Sarv
Sarv20	25.05.2021	292	5	Sarv
Sarv40	25.05.2021	392	5	Sarv
Sarv36	25.05.2021	617	7	Sarv
Sarv35	25.05.2021	316	7	Sarv
Sarv32	25.05.2021	526	5	Sarv
Salba29	25.05.2021	426	7	Salba
Sarv12	25.05.2021	607	7	Sarv
Sarv18	25.05.2021	607	7	Sarv
Sarv49	25.05.2021	610	5	Sarv
Salba11	25.05.2021	NA	7	Salba
Sarv07	25.05.2021	607	0	Sarv
Salba09	25.05.2021	611	0	Salba
Salba21	25.05.2021	333	2	Salba
Salba05	25.05.2021	NA	2	Salba
Sarv10	25.05.2021	667	0	Sarv
Salba01	25.05.2021	706	0	Salba
Sarv29	27.05.2021	645	0	Sarv
Sarv39	27.05.2021	361	7	Sarv
Sarv09	27.05.2021	343	9	Sarv
Sarv35	27.05.2021	365	9	Sarv
Sarv02	27.05.2021	521	7	Sarv
Salba40	27.05.2021	700	2	Salba
Salba05	27.05.2021	NA	4	Salba
Sarv56	27.05.2021	417	2	Sarv
Sarv06	27.05.2021	538	2	Sarv
Salba08	27.05.2021	NA	7	Salba
Sarv05	27.05.2021	689	9	Sarv
Sarv12	27.05.2021	715	7	Sarv
Sarv36	27.05.2021	701	9	Sarv
Salba14	27.05.2021	662	2	Salba
Salba29	27.05.2021	626	7	Salba
Salba01	27.05.2021	715	2	Salba
Salba11	27.05.2021	616	7	Salba
Sarv18	27.05.2021	656	7	Sarv
Sarv04	27.05.2021	399	9	Sarv
Salba09	27.05.2021	394	2	Salba
Salba21	27.05.2021	285	4	Salba
Sarv49	27.05.2021	652	7	Sarv
Sarv07	27.05.2021	592	2	Sarv
Sarv40	27.05.2021	423	7	Sarv
Sarv32	27.05.2021	688	7	Sarv
Sarv20	27.05.2021	441	7	Sarv
Sarv10	27.05.2021	661	2	Sarv
Sarv56	31.05.2021	217	5	Sarv
Sarv29	31.05.2021	133	5	Sarv
Salba09	31.05.2021	110	7	Salba
Sarv20	31.05.2021	101	11	Sarv
Sarv40	31.05.2021	448	11	Sarv
Sarv07	31.05.2021	561	7	Sarv
Salba01	31.05.2021	613	7	Salba
Sarv06	31.05.2021	252	5	Sarv
Salba40	31.05.2021	257	5	Salba
Sarv10	31.05.2021	639	7	Sarv
Sarv18	31.05.2021	602	12	Sarv
Sarv32	31.05.2021	679	11	Sarv
Sarv12	31.05.2021	641	12	Sarv
Salba29	31.05.2021	594	12	Salba
Salba11	31.05.2021	596	12	Salba
Sarv49	31.05.2021	605	11	Sarv
Sarv39	31.05.2021	476	12	Sarv
Sarv02	31.05.2021	287	12	Sarv
Salba08	31.05.2021	NA	12	Salba
Salba05	31.05.2021	582	7	Salba
Salba21	31.05.2021	529	8	Salba
Salba14	31.05.2021	580	5	Salba
Sarv04	31.05.2021	494	14	Sarv
Sarv35	31.05.2021	382	14	Sarv
Sarv36	31.05.2021	668	14	Sarv
Sarv05	31.05.2021	614	14	Sarv
Sarv09	31.05.2021	647	14	Sarv
Sarv07	02.06.2021	442	7	Sarv
Sarv29	02.06.2021	325	7	Sarv
Salba40	02.06.2021	386	7	Salba
Sarv49	02.06.2021	532	14	Sarv
Sarv32	02.06.2021	483	14	Sarv
Salba14	02.06.2021	NA	7	Salba
Salba18	02.06.2021	NA	0	Salba
Salba17	02.06.2021	434	0	Salba
Salba09	02.06.2021	403	7	Salba
Salba12	02.06.2021	585	0	Salba
Salba30	02.06.2021	571	2	Salba
Sarv10	02.06.2021	546	7	Sarv
Salba26	02.06.2021	550	0	Salba
Salba10	02.06.2021	608	0	Salba
Sarv20	02.06.2021	622	14	Sarv
Salba05	02.06.2021	494	10	Salba
Salba01	02.06.2021	640	7	Salba
Sarv40	02.06.2021	419	14	Sarv
Sarv06	02.06.2021	578	7	Sarv
Salba21	02.06.2021	315	10	Salba
Sarv56	02.06.2021	559	7	Sarv
Sarv18	02.06.2021	NA	14	Sarv
Salba29	02.06.2021	609	14	Salba
Salba11	02.06.2021	503	14	Salba
Sarv12	02.06.2021	529	14	Sarv
Sarv39	02.06.2021	474	14	Sarv
Salba08	02.06.2021	NA	14	Salba
Salba13	08.06.2021	595	0	Salba
Salba14	08.06.2021	632	14	Salba
Sarv26	08.06.2021	562	0	Sarv
Sarv30	08.06.2021	582	0	Sarv
Salba22	08.06.2021	599	0	Salba
Salba06	08.06.2021	543	0	Salba
Salba15	08.06.2021	551	0	Salba
Salba03	08.06.2021	570	0	Salba
Sarv56	08.06.2021	508	14	Sarv
Salba27	08.06.2021	533	0	Salba
Salba30	08.06.2021	623	7	Salba
Sarv29	08.06.2021	375	14	Sarv
Salba40	08.06.2021	493	14	Salba
Sarv33	08.06.2021	525	0	Sarv
Salba26	08.06.2021	NA	7	Salba
Salba17	08.06.2021	595	7	Salba
Salba09	08.06.2021	666	14	Salba
Salba01	08.06.2021	693	14	Salba
Salba12	08.06.2021	682	7	Salba
Sarv10	08.06.2021	514	14	Sarv
Salba10	08.06.2021	336	7	Salba
Sarv07	08.06.2021	640	14	Sarv
Sarv01	16.06.2021	489	0	Sarv
Salba31	16.06.2021	533	0	Salba
Salba27	16.06.2021	522	7	Salba
Salba13	16.06.2021	625	7	Salba
Salba53	16.06.2021	400	2	Salba
Sarv15	16.06.2021	697	2	Sarv
Sarv16	16.06.2021	666	2	Sarv
Sarv41	16.06.2021	646	2	Sarv
Salba45	16.06.2021	405	2	Salba
Sarv46	16.06.2021	725	2	Sarv
Salba46	16.06.2021	669	2	Salba
BN26	29.06.2021	691	0	BN
BN18	29.06.2021	695	7	BN
BN04	29.06.2021	705	14	BN
BN38	29.06.2021	661	7	BN
BN50	29.06.2021	264	7	BN
BN42	29.06.2021	717	0	BN
BN36	29.06.2021	691	7	BN
BN01	29.06.2021	422	7	BN
BN32	29.06.2021	672	0	BN
BN53	29.06.2021	425	7	BN
BN20	29.06.2021	600	0	BN
BN11	29.06.2021	664	0	BN
BN01	06.07.2021	467	14	BN
BN18	06.07.2021	614	14	BN
BN42	06.07.2021	682	7	BN
BN38	06.07.2021	637	14	BN
BN36	06.07.2021	703	14	BN
BN20	06.07.2021	494	7	BN
BN32	06.07.2021	515	7	BN
BN11	06.07.2021	365	7	BN
BN26	06.07.2021	713	7	BN
BN24	06.07.2021	697	0	BN
BN14	06.07.2021	713	0	BN
BN02	06.07.2021	703	0	BN
BN22	06.07.2021	710	0	BN
BN22	16.07.2021	NA	10	BN
BN07	16.07.2021	NA	10	BN
BN23	16.07.2021	NA	10	BN
BN47	16.07.2021	NA	10	BN
BN30	16.07.2021	585	10	BN
BN24	16.07.2021	659	10	BN
BN06	16.07.2021	666	10	BN
BN27	16.07.2021	643	10	BN
BN12	16.07.2021	520	2	BN
BN10	16.07.2021	491	2	BN
BN41	16.07.2021	599	2	BN
BN15	16.07.2021	644	2	BN
BN05	16.07.2021	487	2	BN
BN16	16.07.2021	395	2	BN
BN46	16.07.2021	667	2	BN
BN13	27.07.2021	678	14	BN
BN29	27.07.2021	448	7	BN
BN17	27.07.2021	338	7	BN
BN15	27.07.2021	676	14	BN
BN13	27.07.2021	636	14	BN
BN16	27.07.2021	406	14	BN
BN33	27.07.2021	712	7	BN
BN46	27.07.2021	712	14	BN
BN09	02.08.2021	633	7	BN
BN52	02.08.2021	648	7	BN
