# Supplementary material for: Water Deficit, Nitrogen Availability, and Their Combination Differently Affect Floral Scent Emission in Three Brassicaceae Species
Source: J Chem Ecol. 2022 Dec 16;48(11-12):882–99. doi: 10.1007/s10886-022-01393-z (PMC9840598; doi:10.1007/s10886-022-01393-z)
Supplement: Supplementary file 2 — (CSV 280 bytes) [file 10886_2022_1393_MOESM2_ESM.csv]

species	treatment	surv_0d	surv_14d
Bnap	N+Control	11	3
Bnap	N+Drought	11	0
Bnap	N-Control	7	1
Bnap	N-Drought	7	0
Salb	N+Control	10	6
Salb	N+Drought	10	2
Salb	N-Control	3	1
Salb	N-Drought	3	0
Sarv	N+Control	9	5
Sarv	N+Drought	8	5
Sarv	N-Control	6	3
Sarv	N-Drought	6	3
