# Supplementary material for: Water Deficit, Nitrogen Availability, and Their Combination Differently Affect Floral Scent Emission in Three Brassicaceae Species
Source: J Chem Ecol. 2022 Dec 16;48(11-12):882–99. doi: 10.1007/s10886-022-01393-z (PMC9840598; doi:10.1007/s10886-022-01393-z)
Supplement: Supplementary file 3 — (CSV 2.77 KB) [file 10886_2022_1393_MOESM3_ESM.csv]

plantID	date	time	stem_water_potential	daytime	species
Salba40	2021-06-02	05:24	2.6	predawn	Salba
Salba01	2021-06-02	05:42	3.16	predawn	Salba
Sarv29	2021-06-02	05:32	5.88	predawn	Sarv
Salba09	2021-06-02	05:48	7.29	predawn	Salba
Salba01	2021-06-02	12:30	3.55	midday	Salba
Sarv10	2021-06-02	12:36	4.61	midday	Sarv
Salba09	2021-06-02	12:47	11.89	midday	Salba
Salba14	2021-06-02	13:32	4.51	midday	Salba
Sarv29	2021-06-02	13:35	4.86	midday	Sarv
Sarv56	2021-06-02	13:45	2.15	midday	Sarv
Salba40	2021-06-02	13:54	8.29	midday	Salba
Salba10	2021-06-08	05:02	4.69	predawn	Salba
Salba12	2021-06-08	05:10	2.52	predawn	Salba
Salba17	2021-06-08	05:15	2.1	predawn	Salba
Salba18	2021-06-08	05:35	2.71	predawn	Salba
Salba17	2021-06-08	12:08	5.6	midday	Salba
Salba12	2021-06-08	12:13	3.5	midday	Salba
Salba18	2021-06-08	12:38	1.05	midday	Salba
Salba26	2021-06-08	12:42	3	midday	Salba
Salba10	2021-06-08	12:45	5.85	midday	Salba
Salba30	2021-06-08	14:00	4.11	midday	Salba
Salba13	2021-06-14	12:48	7.16	midday	Salba
Salb03	2021-06-14	12:52	11.57	midday	Salba
Salba27	2021-06-14	12:59	2.57	midday	Salba
Salba15	2021-06-14	13:02	12.95	midday	Salba
Sarv15	2021-06-21	05:13	3.64	predawn	Sarv
Salba46	2021-06-21	05:00	7.08	predawn	Salba
Salba42	2021-06-21	05:09	10.09	predawn	Salba
Sarv41	2021-06-21	05:27	2.57	predawn	Sarv
Sarv16	2021-06-21	05:23	3.9	predawn	Sarv
Salba53	2021-06-21	04:54	2.83	predawn	Salba
Salba45	2021-06-21	04:51	3.33	predawn	Salba
Sarv01	2021-06-21	05:19	1.6	predawn	Sarv
Salba31	2021-06-21	05:06	2.97	predawn	Salba
Salba31	2021-06-21	13:16	5.01	midday	Salba
Salba45	2021-06-21	13:20	11.65	midday	Salba
Salba42	2021-06-21	13:23	13.6	midday	Salba
Salba53	2021-06-21	13:29	5.22	midday	Salba
Sarv41	2021-06-21	13:34	3.11	midday	Sarv
Sarv16	2021-06-21	13:40	5.47	midday	Sarv
Sarv01	2021-06-21	13:43	4.24	midday	Sarv
BN04	2021-06-24	12:33	3.45	midday	BN
BN36	2021-06-28	04:45	1.31	predawn	BN
BN53	2021-06-28	04:50	8.69	predawn	BN
BN50	2021-06-28	04:55	3.93	predawn	BN
BN36	2021-06-28	12:20	5.29	midday	BN
BN53	2021-06-28	12:23	6.58	midday	BN
BN50	2021-06-28	12:30	11.02	midday	BN
BN01	2021-06-29	05:00	5.67	predawn	BN
BN18	2021-06-29	05:10	2.07	predawn	BN
BN01	2021-06-29	12:26	10.22	midday	BN
BN18	2021-06-29	12:22	3.5	midday	BN
BN38	2021-07-01	13:16	2.79	midday	BN
BN26	2021-07-06	12:08	5.58	midday	BN
BN20	2021-07-06	12:13	6.89	midday	BN
BN11	2021-07-06	12:18	9.56	midday	BN
BN32	2021-07-06	12:20	5.8	midday	BN
BN27	2021-07-13	13:04	1.5	midday	BN
BN06	2021-07-13	13:06	2.57	midday	BN
BN24	2021-07-13	13:08	1.58	midday	BN
BN14	2021-07-13	13:13	2.51	midday	BN
BN30	2021-07-13	13:20	2.33	midday	BN
BN07	2021-07-13	13:26	6.81	midday	BN
BN47	2021-07-13	13:29	4.38	midday	BN
BN46	2021-07-20	14:00	3.84	midday	BN
BN33	2021-07-27	12:45	4.8	midday	BN
BN52	2021-08-02	12:37	3.92	midday	BN
