# Supplementary material for: Water Deficit, Nitrogen Availability, and Their Combination Differently Affect Floral Scent Emission in Three Brassicaceae Species
Source: J Chem Ecol. 2022 Dec 16;48(11-12):882–99. doi: 10.1007/s10886-022-01393-z (PMC9840598; doi:10.1007/s10886-022-01393-z)
Supplement: Supplementary file 4 — (CSV 1.59 KB) [file 10886_2022_1393_MOESM4_ESM.csv]

plantID	treatment
BN01	N+Drought
BN02	N+Drought
BN04	N+Control
BN05	N+Drought
BN06	N+Control
BN07	N+Drought
BN09	N+Control
BN10	N+Control
BN11	N+Drought
BN12	N+Drought
BN13	N+Control
BN14	N+Control
BN15	N+Control
BN16	N+Drought
BN17	N+Drought
BN18	N+Control
BN20	N+Drought
BN22	N+Drought
BN23	N+Drought
BN24	N+Control
BN26	N+Control
BN27	N+Control
BN29	N-Drought
BN30	N-Control
BN32	N-Drought
BN33	N-Control
BN36	N-Control
BN38	N-Control
BN41	N-Drought
BN42	N-Control
BN46	N-Control
BN47	N-Drought
BN49	N-Drought
BN50	N-Drought
BN52	N-Control
BN53	N-Drought
Salba01	N+Control
Salba03	N+Drought
Salba05	N+Drought
Salba06	N+Drought
Salba08	N+Drought
Salba09	N+Drought
Salba10	N+Drought
Salba11	N+Control
Salba12	N+Control
Salba13	N+Control
Salba14	N+Control
Salba15	N+Drought
Salba17	N+Control
Salba18	N+Control
Salba21	N+Drought
Salba22	N+Control
Salba26	N+Drought
Salba27	N+Control
Salba29	N+Control
Salba30	N-Control
Salba31	N-Control
Salba40	N+Drought
Salba42	N-Drought
Salba45	N-Drought
Salba46	N-Drought
Salba53	N-Control
Sarv01	N+Control
Sarv02	N+Drought
Sarv04	N+Drought
Sarv05	N+Control
Sarv06	N+Drought
Sarv07	N+Control
Sarv09	N+Drought
Sarv10	N+Control
Sarv12	N+Control
Sarv15	N+Control
Sarv16	N+Control
Sarv18	N+Control
Sarv20	N+Drought
Sarv22	N+Drought
Sarv25	N+Drought
Sarv26	N+Control
Sarv27	N+Drought
Sarv29	N+Drought
Sarv30	N-Control
Sarv32	N-Control
Sarv33	N-Drought
Sarv35	N-Drought
Sarv36	N-Control
Sarv39	N-Drought
Sarv40	N-Drought
Sarv41	N-Control
Sarv46	N-Control
Sarv48	N-Drought
Sarv49	N-Control
Sarv56	N-Drought
