# Supplementary material for: Water Deficit, Nitrogen Availability, and Their Combination Differently Affect Floral Scent Emission in Three Brassicaceae Species
Source: J Chem Ecol. 2022 Dec 16;48(11-12):882–99. doi: 10.1007/s10886-022-01393-z (PMC9840598; doi:10.1007/s10886-022-01393-z)
Supplement: Supplementary file 5 — (CSV 149 bytes) [file 10886_2022_1393_MOESM5_ESM.csv]

species	Nitrogen	start	survival	mortality
Bnap	N-	30	14	16
Bnap	N+	30	22	8
Salb	N-	30	6	24
Salb	N+	30	20	10
Sarv	N-	30	12	18
Sarv	N+	30	17	13
