# Supplementary material for: Water Deficit, Nitrogen Availability, and Their Combination Differently Affect Floral Scent Emission in Three Brassicaceae Species
Source: J Chem Ecol. 2022 Dec 16;48(11-12):882–99. doi: 10.1007/s10886-022-01393-z (PMC9840598; doi:10.1007/s10886-022-01393-z)
Supplement: Supplementary file 6 — (CSV 1.07 KB) [file 10886_2022_1393_MOESM6_ESM.csv]

plantID	weight_fresh	weight_dry	number_flowers	weight_bag_fresh	weight_bag_dry	species
Sarv36	0.87	0.57	25	0.5	0.4	Sarv
Sarv04	0.66	0.54	14	0.5	0.4	Sarv
Sarv35	0.6	0.52	20	0.5	0.4	Sarv
Sarv09	0.68	0.54	19	0.5	0.4	Sarv
Sarv05	1.11	0.64	39	0.5	0.4	Sarv
Sarv18	1.03	0.57	34	0.5	0.4	Sarv
Sarv39	0.88	0.57	32	0.5	0.4	Sarv
Salba08	0.73	0.58	34	0.5	0.4	Salb
Salba29	1.31	0.66	45	0.5	0.4	Salb
Salba11	1.2	0.63	28	0.5	0.4	Salb
Sarv12	0.91	0.55	22	0.5	0.4	Sarv
Sarv20	0.64	0.5	12	0.5	0.4	Sarv
Sarv40	0.7	0.53	13	0.5	0.4	Sarv
Sarv32	1.16	0.57	35	0.5	0.4	Sarv
Sarv49	1.05	0.55	20	0.5	0.4	Sarv
Sarv07	0.98	0.54	20	0.5	0.4	Sarv
Salba01	1.28	0.58	31	0.5	0.4	Salb
Salba18	1.31	0.63	39	0.5	0.4	Salb
Sarv10	1.01	0.57	32	0.5	0.4	Sarv
Salba26	0.59	0.5	6	0.5	0.4	Salb
Salba09	0.67	0.51	5	0.5	0.4	Salb
Salba14	0.92	0.46	18	0.5	0.4	Salb
Sarv29	0.69	0.46	25	0.5	0.4	Sarv
Salba17	0.55	0.43	14	0.5	0.4	Salb
Salba30	0.58	0.43	14	0.5	0.4	Salb
Salba12	0.72	0.48	25	0.5	0.4	Salb
BN04	0.55	0.43	5	0.5	0.4	Bnap
BN06	0.55	0.42	3	0.5	0.4	Bnap
BN52	0.56	0.42	5	0.5	0.4	Bnap
BN09	0.55	0.41	7	0.5	0.4	Bnap
