# Supplementary material for: Water Deficit, Nitrogen Availability, and Their Combination Differently Affect Floral Scent Emission in Three Brassicaceae Species
Source: J Chem Ecol. 2022 Dec 16;48(11-12):882–99. doi: 10.1007/s10886-022-01393-z (PMC9840598; doi:10.1007/s10886-022-01393-z)
Supplement: Supplementary file 7 — (TXT 4.87 KB) [file 10886_2022_1393_MOESM7_ESM.txt]

#####DATA FILE Scentanalysis.csv
NAME			DESCRIPTION

plantID  	 	unique indentifier plant ID for each plant individual
timepoint  	 	time point of scent collection after commencement of watering-treatment (0h, 48h, day 7, day 14)
compound 	 	scent compounds identified in the scent samples
area = 		 	peak area of compound
rettime  	 	retention time, were peak occured in the spectrogram
standard_area    	peak area of external standard Octadecane, C18
species  	 	indentifier of species (BN = Brassica napus, Salba = Sinapis alba, Sarv = Sinapis arvensis)
class 	 	 	classes to wich single compounds belong (e.g. monoterpenes, aromatics)
funct_group  	 	functional group on the compound molecule
*************************************************************************************************************************

#####DATA FILE Flower_numbers.csv
NAME			DESCRIPTION

plantID  	 	unique plant ID for each plant individual
temp  		 	temperature in [°C]
number flowers	 	flower number enclosed in oven bag
h_days_treatment 	days in treatments after commencement of watering-treatment (0h, 48h, day 7, day 14)
totalnumber_flowers	total number of flowers at specific day
species			indentifier of species (Bnap = Brassica napus, Salb = Sinapis alba, Sarv = Sinapis arvensis)
*************************************************************************************************************************

#####DATA FILE Soil_humidity.csv
NAME			DESCRIPTION

plantID  	 	unique plant ID for each plant individual
date  		 	date of measurement
day_treat		number of days, plants were in watering treatment
species			indentifier of species (BN = Brassica napus, Salba = Sinapis alba, Sarv = Sinapis arvensis)
*************************************************************************************************************************

#####DATA FILE Survival_end.csv
NAME			DESCRIPTION

species			indentifier of species (Bnap = Brassica napus, Salb = Sinapis alba, Sarv = Sinapis arvensis)
treatment		indicating to which treatment plants were exposed: N+Control = watering treatment with nitrogen, 
									   N+Drought = drought stress with nitrogen, 
					 				   N-Control = watering without nitrogen, 
									   N-Drought = drought stress without nitrogen
surv_0d			number of plant individuals that survived and produce flowers and could be used for the experiments
surv_14d		number of plant individuals that produced flowers until the last scent collection day (day 14) 
*************************************************************************************************************************

#####DATA FILE Survival_rate.csv
NAME			DESCRIPTION

species			indentifier of species (Bnap = Brassica napus, Salb = Sinapis alba, Sarv = Sinapis arvensis)
Nitrogen		indicating to which nitrogen treatment plants were exposed: N- = no nitrogen, N+ = with nitrogen
survival		number of plant individuals that survived and produce flowers and could be used for the experiments
mortality		number plant individuals that died or produced no flowers until the start of the experiment	
*************************************************************************************************************************

#####DATA FILE SWP.csv
NAME			DESCRIPTION

plantID  	 	unique plant ID for each plant individual
date  		 	date of measurement
time  		 	time at which stem water potential was measured
stem_water_potential	Water potential measured with Scholander bomb in [bar]
daytime			time of the day water potential was measured: predawn (~4:30h - 5:30h)
								      midday  (~12:00h - 14:00h)
species			indentifier of species (BN = Brassica napus, Salba = Sinapis alba, Sarv = Sinapis arvensis)
*************************************************************************************************************************

#####DATA FILE Treatment_list.csv
NAME			DESCRIPTION

plantID  	 	unique plant ID for each plant individual
treatment		indicating to which treatment plants were exposed: N+Control = watering treatment with nitrogen, 
									   N+Drought = drought stress with nitrogen, 
					 				   N-Control = watering without nitrogen, 
									   N-Drought = drought stress without nitrogen

*************************************************************************************************************************

#####DATA FILE Weight_flowers.csv
NAME			DESCRIPTION

plantID  	 	unique plant ID for each plant individual
weight_fresh		pooled fresh weight of all collectec flowers per species at day 14 in [g]
weight_dry		pooled dryweight of all collectec flowers per species at day 14 in [g] after dried for 72h at 65°C
weight_bag_fresh	weight of empty bag, in which flowers were stored in [g]
weight_bag_dry		weight of empty bag, in which flowers were stored in [g] after dried for 72h at 65°C
species			indentifier of species (Bnap = Brassica napus, Salb = Sinapis alba, Sarv = Sinapis arvensis)
