# Supplementary material for: Water Deficit, Nitrogen Availability, and Their Combination Differently Affect Floral Scent Emission in Three Brassicaceae Species
Source: J Chem Ecol. 2022 Dec 16;48(11-12):882–99. doi: 10.1007/s10886-022-01393-z (PMC9840598; doi:10.1007/s10886-022-01393-z)
Supplement: Supplementary file 8 — (CSV 4.87 KB) [file 10886_2022_1393_MOESM8_ESM.csv]

plantID	temp	number flowers	h_days_treatment	totalnumber_flowers	species
Sarv05	18	18	0	18	Sarv
Sarv36	18	39	0	39	Sarv
Sarv09	18	27	0	27	Sarv
Sarv04	18	15	0	15	Sarv
Sarv35	18	11	0	11	Sarv
Sarv05	18	15	48	15	Sarv
Sarv36	18	32	48	32	Sarv
Sarv09	18	34	48	34	Sarv
Sarv04	18	18	48	18	Sarv
Sarv35	18	17	48	17	Sarv
Sarv12	18	16	0	16	Sarv
Salba08	19	35	0	35	Salb
Salba29	19	29	0	29	Salb
Salba11	19	14	0	14	Salb
Sarv39	19	11	0	11	Sarv
Sarv18	19	16	0	16	Sarv
Sarv02	19	19	0	19	Sarv
Sarv20	17	18	0	18	Sarv
Sarv32	17	16	0	16	Sarv
Sarv49	17	12	0	12	Sarv
Sarv40	17	15	0	15	Sarv
Sarv39	14	15	48	15	Sarv
Sarv02	14	17	48	17	Sarv
Salba08	14	30	48	30	Salb
Sarv18	14	20	48	20	Sarv
Sarv12	14	15	48	15	Sarv
Salba29	14	37	48	37	Salb
Salba11	15	16	48	16	Salb
Sarv20	16	18	48	18	Sarv
Sarv32	16	16	48	17	Sarv
Sarv49	16	24	48	24	Sarv
Sarv40	16	9	48	9	Sarv
Salba21	16	19	0	19	Salb
Salba05	16	15	0	15	Salb
Sarv05	15	17	7T	17	Sarv
Sarv09	15	26	7T	26	Sarv
Sarv36	15	28	7T	28	Sarv
Sarv04	15	28	7T	28	Sarv
Sarv35	15	23	7T	23	Sarv
Salba09	15	11	0	11	Salb
Salba05	15	19	48	19	Salb
Salba01	15	16	0	16	Salb
Sarv10	15	20	0	20	Sarv
Salba21	15	11	48	11	Salb
Sarv07	15	22	0	22	Sarv
Salba11	17	20	7T	20	Salb
Sarv12	17	18	7T	18	Sarv
Salba08	17	27	7T	27	Salb
Sarv02	17	12	7T	12	Sarv
Sarv39	17	34	7T	34	Sarv
Sarv18	17	33	7T	33	Sarv
Salba29	15	43	7T	43	Salb
Sarv6	15	17	0	17	Sarv
Salba40	15	15	0	15	Salb
Sarv56	15	14	0	14	Sarv
Sarv29	15	16	0	16	Sarv
Salba14	15	13	0	13	Salb
Sarv20	18	20	7T	20	Sarv
Sarv10	18	35	48	35	Sarv
Sarv32	18	26	7T	26	Sarv
Sarv40	18	20	7T	20	Sarv
Sarv49	18	43	7T	43	Sarv
Sarv07	18	25	48	25	Sarv
Salba09	20	13	48	13	Salb
Salba01	20	19	48	19	Salb
Sarv06	19	19	48	19	Sarv
Salba40	19	20	48	20	Salb
Sarv56	19	23	48	23	Sarv
Sarv29	19	16	48	16	Sarv
Salba14	19	18	48	18	Salb
Salba05	19	17	7T	20	Salb
Salba21	19	15	7T	20	Salb
Sarv04	21	17	14T	17	Sarv
Sarv05	21	39	14T	39	Sarv
Sarv09	21	19	14T	19	Sarv
Sarv36	21	25	14T	25	Sarv
Sarv35	21	15	14T	20	Sarv
Salba01	18	27	7T	27	Salb
Salba12	18	22	0	22	Salb
Salba10	18	17	0	17	Salb
Salba09	18	13	7T	13	Salb
Sarv10	18	34	7T	37	Sarv
Sarv07	18	25	7T	25	Sarv
Salba18	23	21	0	21	Salb
Salba26	23	22	0	22	Salb
Salba30	23	23	0	23	Salb
Salba17	23	12	0	12	Salb
Salba11	16	27	14T	28	Salb
Salba29	16	45	14T	45	Salb
Sarv18	16	26	14T	34	Sarv
Sarv12	16	22	14T	22	Sarv
Sarv39	16	32	14T	32	Sarv
Salba08	16	34	14T	34	Salb
Sarv06	25	NA	7T	NA	Sarv
Sarv29	25	9	7T	9	Sarv
Sarv56	25	22	7T	22	Sarv
Salba40	25	8	7T	8	Salb
Salba14	25	12	7T	14	Salb
Salba12	20	22	48	22	Salb
Salba10	20	22	48	22	Salb
Salba18	20	22	48	22	Salb
Salba26	20	11	48	11	Salb
Salba30	29	15	48	15	Salb
Salba17	29	8	48	8	Salb
Sarv20	29	12	14T	12	Sarv
Sarv32	29	35	14T	35	Sarv
Sarv49	29	20	14T	20	Sarv
Sarv40	29	11	14T	13	Sarv
Salba22	17	17	0	17	Salb
Salba27	17	34	0	34	Salb
Salba13	17	27	0	27	Salb
Salba15	17	28	0	29	Salb
Sarv30	23	26	0	26	Sarv
Sarv33	23	24	0	29	Sarv
Sarv26	23	19	0	19	Sarv
Salba06	23	14	0	14	Salb
Salba03	23	9	0	9	Salb
Salba10	19	20	7T	23	Salb
Salba09	19	3	14T	5	Salb
Salba01	19	31	14T	31	Salb
Sarv07	19	16	14T	20	Sarv
Sarv10	19	32	14T	32	Sarv
Salba12	19	17	7T	18	Salb
Salba18	23	39	7T	39	Salb
Salba26	23	6	7T	6	Salb
Salba17	23	13	7T	13	Salb
Salba30	23	18	7T	23	Salb
Sarv26	19	23	48	23	Sarv
Sarv29	19	14	14T	25	Sarv
Sarv30	19	24	48	24	Sarv
Salba27	19	24	48	24	Salb
Sarv33	19	28	48	28	Sarv
Salba15	19	22	48	22	Salb
Salba06	26.5	17	48	17	Salb
Salba03	26.5	6	48	6	Salb
Salba14	26.5	17	14T	18	Salb
Salba13	26.5	19	48	19	Salb
Salba22	26.5	13	48	15	Salb
Sarv15	17	27	0	27	Sarv
Sarv25	17	24	0	26	Sarv
Sarv46	17	35	0	35	Sarv
Salba53	17	7	0	10	Salb
Salba13	17	19	7T	19	Salb
Salba03	17	5	7T	7	Salb
Salba46	17	27	0	27	Salb
Salba42	17	9	0	9	Salb
Sarv41	28	18	0	18	Sarv
Sarv16	28	19	0	19	Sarv
Sarv48	28	28	0	28	Sarv
Salba45	28	7	0	7	Salb
Sarv27	28	9	0	9	Sarv
Sarv22	28	51	0	54	Sarv
Sarv01	21	33	0	33	Sarv
Salba12	21	15	14T	25	Salb
Salba30	21	11	14T	14	Salb
Salba17	21	7	14T	14	Salb
Salba31	21	10	0	10	Salb
Sarv16	21	17	48	17	Sarv
Sarv41	21	13	48	13	Sarv
Sarv46	21	23	48	23	Sarv
Salba45	21	6	48	6	Salb
Sarv15	21	33	48	33	Sarv
Salba53	21	8	48	8	Salb
BN04	21	8	0	8	Bnap
Sarv01	21	8	48	8	Sarv
Salba31	21	23	48	23	Salb
BN04	25	13	48	13	Bnap
Salba45	19	16	7T	16	Salb
BN36	19	11	0	11	Bnap
BN53	19	11	0	11	Bnap
BN50	19	7	0	7	Bnap
BN01	20	7	0	7	Bnap
BN18	20	12	0	12	Bnap
BN50	21	4	48	4	Bnap
BN38	21	10	0	10	Bnap
BN53	21	6	48	6	Bnap
BN36	21	11	48	11	Bnap
BN04	25	10	7T	10	Bnap
BN01	25	11	48	11	Bnap
BN18	25	12	48	12	Bnap
BN38	20	11	48	11	Bnap
BN32	30	9	0	9	Bnap
BN20	30	11	0	11	Bnap
BN42	30	10	0	10	Bnap
BN18	17	8	7T	10	Bnap
BN36	17	2	7T	2	Bnap
BN01	17	3	7T	3	Bnap
BN11	17	11	0	11	Bnap
BN26	17	8	0	8	Bnap
BN32	17	11	48	11	Bnap
BN20	17	8	48	8	Bnap
BN42	17	10	48	10	Bnap
BN04	15	3	14T	5	Bnap
BN38	15	7	7T	8	Bnap
BN11	15	9	48	9	Bnap
BN26	15	6	48	6	Bnap
BN24	20	10	0	10	Bnap
BN14	20	10	0	11	Bnap
BN32	20	2	7T	2	Bnap
BN20	20	6	7T	6	Bnap
BN22	20	13	0	13	Bnap
BN02	20	19	0	19	Bnap
BN26	20	12	7T	12	Bnap
BN11	20	7	7T	7	Bnap
BN30	32	7	0	7	Bnap
BN07	32	9	0	9	Bnap
BN23	32	6	0	6	Bnap
BN47	32	10	0	10	Bnap
BN27	32	6	0	6	Bnap
BN49	32	10	0	10	Bnap
BN06	32	5	0	5	Bnap
BN30	18	11	48	11	Bnap
BN06	18	7	48	7	Bnap
BN47	18	5	48	5	Bnap
BN23	18	8	48	8	Bnap
BN49	18	4	48	4	Bnap
BN24	18	10	48	10	Bnap
BN27	18	8	48	8	Bnap
BN02	19	13	48	13	Bnap
BN38	19	1	14T	1	Bnap
BN22	19	6	48	6	Bnap
BN07	19	9	48	9	Bnap
BN14	19	8	48	8	Bnap
BN27	22	1	7T	2	Bnap
BN22	22	3	7T	4	Bnap
BN07	22	2	7T	2	Bnap
BN05	22	7	0	7	Bnap
BN06	22	6	7T	6	Bnap
BN24	22	3	7T	3	Bnap
BN30	22	2	7T	2	Bnap
BN26	22	3	14T	3	Bnap
BN46	17	4	0	4	Bnap
BN10	17	5	0	5	Bnap
BN15	17	4	0	4	Bnap
BN16	17	5	0	5	Bnap
BN41	17	5	0	5	Bnap
BN12	17	3	0	3	Bnap
BN13	17	4	0	4	Bnap
BN05	22	8	48	8	Bnap
BN16	22	6	48	6	Bnap
BN15	22	5	48	5	Bnap
BN41	22	5	48	5	Bnap
BN10	22	4	48	6	Bnap
BN12	22	4	48	5	Bnap
BN13	22	7	48	7	Bnap
BN46	22	5	48	5	Bnap
BN29	22	3	0	3	Bnap
BN17	22	4	0	4	Bnap
BN15	22	3	7T	3	Bnap
BN33	22	3	0	3	Bnap
BN16	22	3	7T	3	Bnap
BN13	22	8	7T	8	Bnap
BN06	22	2	14T	3	Bnap
BN46	22	2	7T	2	Bnap
BN29	21	2	48	2	Bnap
BN17	21	6	48	6	Bnap
BN33	21	4	48	4	Bnap
BN09	19	6	0	6	Bnap
BN52	19	7	0	7	Bnap
BN09	19	7	48	7	Bnap
BN52	19	3	48	4	Bnap
BN52	18	4	7T	5	Bnap
BN09	18	7	7T	7	Bnap
