# Supplementary material for: Water Deficit, Nitrogen Availability, and Their Combination Differently Affect Floral Scent Emission in Three Brassicaceae Species
Source: J Chem Ecol. 2022 Dec 16;48(11-12):882–99. doi: 10.1007/s10886-022-01393-z (PMC9840598; doi:10.1007/s10886-022-01393-z)
Supplement: Supplementary file 9 — (R 109 KB) [file 10886_2022_1393_MOESM9_ESM.r]

#*******************************************************************************
 #Manuskript
 #Water Deficit, Nitrogen Availability and their Combination Differently Affect 
  #Floral Scent Emission in Three Brassicaceae Species

    #REBECCA J. H�FER, MANFRED AYASSE, JONAS KUPPLER
    
#*******************************************************************************
#*******************************************************************************  

#Load libraries-------------------
  #Basic
    library(data.table) #function setcolorder()
    library(dplyr)
    library(tidyr) ##data exploration and tidy up 
    library(plyr) ##Tools for Splitting, Applying and Combining Data
    library(utils)

  #Graphics
    library(ggfortify)
    library(ggplot2)
    library(ggpubr) ## for scatter plots/ regressions
    library(RColorBrewer)
    library(gridExtra)
    library(grid)
    library(lattice)
    library(ggrepel)
    #remotes::install_github("coolbutuseless/ggpattern")
    library(ggpattern)


  #PCA
    library(ade4) ## function dudi.pca()
    library(factoextra) ## PCA

  #VCA
  library(VCA)

  #Statistic
    library(car)
    library(corrplot)
    library(DHARMa)
    library(emmeans)
    library(lme4) ##GLMMS, LMMS
    library(mosaic) ## for function favstats()
    library(Matrix)
    library(multcomp) ## Tukey-test
    library(nlme)
    library(report)
    library(vegan) ##NMDS
    library(vegan3d)
    library(pairwiseAdonis)

#*******************************************************************************
#**********************************************************************************************************
#Working directory-------------------------------------------------------
  setwd("") #insert working directory

#**********************************************************************************************************
#*******************************************************************************


#Create theme for graph layout-------------------------------------------
  theme_MS <- function(){
    theme_bw() +
    theme(axis.text = element_text(size = 16), 
          axis.title = element_text(size = 20),
          axis.line.x = element_blank(), 
          axis.line.y = element_blank(),
          panel.border = element_blank(),
          panel.grid.major.x = element_blank(),                                          
          panel.grid.minor.x = element_blank(),
          panel.grid.minor.y = element_blank(),
          panel.grid.major.y = element_blank(), 
          panel.background = element_rect(colour = "black", fill = "NA"),
          plot.margin = unit(c(.5, .5, .5, .5), 
                             units = , "cm"),
          plot.title = element_text(size = 22, 
                                    vjust = 1, 
                                    hjust = 0),
          legend.text = element_text(size = 12),          
          legend.title = element_blank())
  }

#*******************************************************************************
#*******************************************************************************

 #Import and tidy all data files needed for analyses----------------------------

#*******************************************************************************


  ##Treatment master list-------------------------------------------------------
    treatment <- read.csv("Treatment_list.csv", header = TRUE, sep = ";")
    

  ##Survival/Mortality until flowering data-------------------------------------
    survive <- read.csv("Survival_rate.csv", header = TRUE, sep = ";") %>%
      mutate(survrate = (survival/start)*100) %>% #calculate survival rate in %
      mutate(mortrate = (mortality/start)*100)
    
  ##Survival from day 0 to day 14-----------------------------------------------
    survive_end <- read.csv("Survival_end.csv", header = TRUE, sep = ";") %>%
      mutate(survrate = (surv_14d/surv_0d)*100)

  ##Soil humidity data----------------------------------------------------------
    soil_humi <- read.csv("Soil_humidity.csv", head = TRUE, sep = ";") %>%
      filter(day_treat %in% c("0","2","7","14")) %>%
      dplyr::rename(timepoint = "day_treat") %>%
      inner_join(treatment) %>%
      mutate(species = factor(species, levels = c("BN", "Salba", "Sarv"), 
                              labels = c("Bnap", "Salb", "Sarv"))) %>%
      mutate(Nitrogen = ifelse(
       startsWith(treatment, "N+") , "N+", "N-"))%>%
      mutate(Drought = ifelse(
        endsWith(treatment, "Drought"), "D", "C")) %>%
      mutate(Humi = soilhumi/18.35) # divide with 18.35 to convert into %-value,
                                    # calibrated with a volumetric water content
                                    # sensor (HydroSense II Campbell Scientific)

      soil_humi$timepoint = as.factor((soil_humi$timepoint))
      
      
  ##Stem water potential (SWP) data-----------------------------------------
    SWP <- read.csv("SWP.csv", header = TRUE, sep = ";") %>%
      inner_join(treatment) %>%
      mutate(Nitrogen = ifelse(startsWith(treatment, "N+") , "N+", "N-")) %>%
      mutate(Drought = ifelse(endsWith(treatment, "Drought"), "D", "C")) %>%
      mutate(SWP = stem_water_potential*(-1)) %>%
      mutate(daytime = factor(daytime,levels = c("predawn", "midday"))) %>%
      mutate(species = factor(species, levels = c("BN", "Salba", "Sarv"), 
                              labels = c("Bnap", "Salb", "Sarv")))
      

  ##Flower weight data------------------------------------------------------
    flowerweight <- read.csv("Weight_flowers.csv", header = TRUE, sep = ";") %>%
      inner_join(treatment) %>%
      mutate(Nitrogen = ifelse(startsWith(treatment, "N+") , "N+", "N-")) %>%
      mutate(Drought = ifelse(endsWith(treatment, "Drought"), "D", "C")) %>%
      mutate(fresh_netto = (weight_fresh-weight_bag_fresh)/number_flowers)%>% #calculate fresh weight/flower
      mutate(dry_netto = (weight_dry-weight_bag_dry)/number_flowers) #calculate fresh weight/flower
      
      
  ##Flower numbers--------------------------
    flowers <- read.csv("Flower_numbers.csv", head = TRUE, sep = ";")
      
    flowers$h_days_treatment <- as.character(flowers$h_days_treatment)
    flowers$h_days_treatment[flowers$h_days_treatment == "0"] <- "0d"
    flowers$h_days_treatment[flowers$h_days_treatment == "48"] <- "2d"
    flowers$h_days_treatment[flowers$h_days_treatment == "7T"] <- "7d"
    flowers$h_days_treatment[flowers$h_days_treatment == "14T"] <- "14d"
      
    flowers$plant <- paste(flowers$plantID, flowers$h_days_treatment, sep="_")

 
  ##Scent data--------------------------------------------------------------
    scent <-read.csv("Scentanalysis.csv", head = TRUE, sep = ";") %>%
      mutate(timepoint = factor(timepoint,levels = c("0", "48", "7T","14T"))) %>%
      mutate(species = factor(species, levels = c("BN", "Salba", "Sarv"), 
                              labels = c("Bnap", "Salb", "Sarv")))

    scent$timepoint <- as.character(scent$timepoint)
    scent$timepoint[scent$timepoint == "0"] <- "0d"
    scent$timepoint[scent$timepoint == "48"] <- "2d"
    scent$timepoint[scent$timepoint == "7T"] <- "7d"
    scent$timepoint[scent$timepoint == "14T"] <- "14d"

    scent$plant <- paste(scent$plantID, scent$timepoint, sep="_")
  
    
    ###Tidy data frame--------------------
      data_scent <- scent%>% 
        inner_join(treatment)%>%
        inner_join(flowers%>% dplyr::select(3:5,7), by = "plant") %>%
        mutate(C18_area_ng = standard_area/2.2) %>% #divided by 2.2 ng, as concentration of standard C18 was 2,2 �g/ml                                               war, eingespritzt wurden 1 �l Standard, Werte in Spalte entsprechen Fl�che des Standards pro 1ng
        mutate(ng = (1/C18_area_ng)*area)%>%
        mutate(ng_h_flower = ng/2/number.flowers) %>% #divided by "2" as scent was collected for two hours/per flower
        group_by(plant) %>%
        mutate(timepoint = factor(timepoint,levels = c("0d", "2d", "7d","14d"))) %>%
        mutate(Nitrogen = ifelse(startsWith(treatment, "N+") , "N+", "N-"))%>%
        mutate(Drought = ifelse(endsWith(treatment, "Drought"), "D", "C"))
    
    
    ###Create wide data frame for single compounds-------------------------------------------------------------
    scentwide_compounds <- data_scent %>%
      group_by(compound) %>%
      dplyr::select(-c(1,5,6,7,9,10,14:17))%>%
      spread(compound, ng_h_flower,fill = 0)
    
      #rowSums add all columns of scent compounds for each plantID
      scentwide_compounds$totalscent <- rowSums(scentwide_compounds[,9:147]) 
    
      #Calculate relative proportion of scent single compounds in total scent emission per sample
      scentwide_compounds_rel <- scentwide_compounds %>% 
        mutate(scentwide_compounds[,9:147]/rowSums(scentwide_compounds[,9:147])) 
    
      #Extract data frame for further use in PERMANOVA+ software
      #write.csv(scentwide_compounds_rel, "Scent_primer.csv")
      #data frames separately for each species were filtered and created in excel
    
    
    ###Mean � SD values for all identified compounds per species, treatments and time points-----------------------------------------------
      #Create long format scent data table
      long_scent<- data_scent %>% 
        group_by(plantID, timepoint) %>% 
        mutate(totalscent = sum(ng_h_flower)) %>% #calculate total scent emission per plant/per time point
        group_by(plantID, timepoint, compound) %>%
        mutate(rel_amount = ng_h_flower/totalscent) #calculate relative amount of single compound in scent sample
    
      #Calculate mean � SD values for each species and compound and export data frames as CSV. files
      #See data in Table S1
      meanBnap <- favstats(rel_amount ~ compound+treatment+timepoint, 
                           data = subset(long_scent, species == "Bnap"))
        #write.csv(meanBnap, "MeanBnap_compounds.csv")
    
      meanSalb <- favstats(rel_amount ~ compound+treatment+timepoint, 
                           data = subset(long_scent, species == "Salb"))
        #write.csv(meanSalb, "MeanSalb_compounds.csv")
    
      meanSarv <- favstats(rel_amount ~ compound+treatment+timepoint, 
                         data = subset(long_scent, species == "Sarv"))
        #write.csv(meanSarv, "MeanSarv_compounds.csv")
    
    
    
      ###Create data frame for compound classes-----------------------------------------------------------------------
        scentwide_class <- data_scent %>%
        dplyr::select(-c(1,4,5,6,7,10,14:17)) %>%
        group_by(plantID, class, timepoint) %>%
        mutate(scent_class = sum(ng_h_flower)) %>%
        distinct(plantID,.keep_all = TRUE) %>%
        dplyr::select(-ng_h_flower) %>%
        spread(class, scent_class,fill = 0) %>%
        dplyr::select(-c(16:42)) #remove unknown classes
    
      scentwide_class <-  as.data.frame(scentwide_class)
    
      scentwide_class$totalscent <- rowSums(scentwide_class[,9:15]) ##rowSums sum up all columns of scent compounds for each plantID
    
    
        scentwide_class_rel <- scentwide_class %>% ##relative proportion of scent compounds in total scent emission
          mutate(scentwide_class[,9:15]/rowSums(scentwide_class[,9:15])) 
        


#*******************************************************************************

  #Start of data analyses-------------------------------------------------------
  
#*******************************************************************************
#*******************************************************************************
    
  ##Survival/Mortality rate plant individuals--------------------------------------
  #See Results in supplements Notes S1
    
    ###Statistic-----------
      t.test(mortrate ~ Nitrogen, 
            var.equal = TRUE, 
            alternative = "two.sided", 
            data = survive)
    
      favstats(mortrate ~ Nitrogen+species, data = survive)
      
  ##Scent bouquet of all species at day 0 and N- treatment ----------------------
    #See in supplements Notes S2
      
    #subset the dataframes on which to base the ordination (dataframe 1), scent compounds
      scentwide_compounds_filter <- scentwide_compounds_rel%>%
        filter(timepoint == "0d", Nitrogen == "N-")
      
      data_1_all <- scentwide_compounds_filter[,(9:147)]
      data_1_all <- as.data.frame(data_1_all)
      
      #identify the columns that contains the descriptive data-treatment (dataframe 2)
      data_2_all <- scentwide_compounds_filter[,c(1,2,3,5:8)]
      data_2_all <- as.data.frame(data_2_all)
      
      
      #subset the dataframe on which to base the ordination (dataframe 1), compound classes
      scentwide_class_filter <- scentwide_class_rel%>%
        filter(timepoint == "0d" & Nitrogen == "N-")
      
      data_1_all_class <- scentwide_class_filter[, c(9:15)]
      data_1_all_class <- as.data.frame(data_1_all_class)
      
      #identify the columns that contains the descriptive data-treatment (dataframe 2)
      data_2_all_class <- scentwide_class_filter[,c(1,2,3,5:8)]
      data_2_all_class <- as.data.frame(data_2_all_class)
      
      
      ###Ordination by NMDS based on compounds------------------------------------
      set.seed(42)
      NMDS <- metaMDS(data_1_all, distance = "bray", k = 2, trymax = 1000, autotransform = TRUE) 
      .#k=2 -> the number of axes include
      
      #Extract scent compounds, that explain most dissimilarity between species
      fit <- envfit(NMDS, data_1_all,permutations = 9999)
      
      fit_coord_cont = as.data.frame(scores(fit, "vectors")) * ordiArrowMul(fit)
      fit_coord_cont <- cbind(fit_coord_cont, 
                              compounds = rownames(fit_coord_cont), 
                              Pvalues = fit$vectors$pvals, 
                              R_squared = fit$vectors$r)
      
      fit_coord_cont <- subset(fit_coord_cont, Pvalues < 0.004)
      
      ###Ordination by NMDS based on compound classes ----------------------------------------------------------
      set.seed(42)
      NMDS_class <- metaMDS(data_1_all_class, distance = "bray", k = 2, trymax = 1000, autotransform = TRUE) 
      #k=2 -> the number of axes included
      
      #Extract compound classes, that explain most dissimilarity between species  
      fit_class <- envfit(NMDS_class, data_1_all_class, permutations = 9999) 
      
      fit_coord_class = as.data.frame(scores(fit_class, "vectors")) * ordiArrowMul(fit_class)
      fit_coord_class <- cbind(fit_coord_class, 
                              compounds = rownames(fit_coord_class), 
                              Pvalues = fit_class$vectors$pvals, 
                              R_squared = fit_class$vectors$r)
      fit_coord_class <- subset(fit_coord_class, Pvalues < 0.004)
      
      ####Plot NMDS 0d and N- all species------------------------------------------------------------------
      #see in Notes S2 Figure I in supplements
      
      #Create scores
      data.scores_scent = as.data.frame(scores(NMDS))
      data.scores_scent$species = scentwide_compounds_filter$species
      data.scores_scent$treatment = scentwide_compounds_filter$treatment
      data.scores_scent$Nitrogen = scentwide_compounds_filter$Nitrogen
      data.scores_scent$Drought = scentwide_compounds_filter$Drought
      
      #Create centroids for each species
      cent <- aggregate(cbind(NMDS1, NMDS2) ~ species, data = data.scores_scent, FUN = mean)
      
      #Create segments
      scrs <- scores(NMDS,display = "sites")
      scrs <- cbind(as.data.frame(scrs),
                    species = data_2_all$species)
      
      segs <- merge(scrs, setNames(cent, c('species','oNMDS1','oNMDS2')),
                    by = 'species', sort = FALSE)
      
      
      ggplot(data.scores_scent, 
             aes(x = NMDS1, 
                 y = NMDS2, 
                 colour = species)) +
        scale_colour_manual(values = c("#ffa500","#21918c","#440154" ))+
        scale_fill_manual(values = c("#ffa500","#21918c","#440154" ))+
        geom_segment(data = segs,
                     mapping = aes(xend = oNMDS1, 
                                   yend = oNMDS2, 
                                   colour=species)) + # spiders for single bouquets
        geom_point(data = cent, 
                   size = 6,
                   aes(colour = species,
                       shape = species)) + # centroids of species
        geom_point(data = data.scores_scent,
                   size = 2, 
                   aes(colour = species,
                       shape = species))+
        stat_ellipse(aes(col = species, 
                         fill = species,
                         lty = species),
                     geom = "polygon",
                     type = "t", 
                     level = 0.95,
                     alpha = 0.2)+
        theme_MS()+
        theme(legend.position = c(0.94, 0.11),
              legend.background = element_blank(),
              legend.key.size = unit(0.7, "cm")) +
        geom_segment(data = fit_coord_cont,  # spiders for scent compounds
                     aes(x = 0, 
                         y = 0, 
                         xend = NMDS1, 
                         yend = NMDS2), 
                     size = 0.1,
                     colour = "red",
                     arrow = arrow(length = unit(0.2, "cm")))+
        geom_text_repel(data = fit_coord_cont,  # labels of scent compounds
                        aes(x = NMDS1, 
                            y = NMDS2), 
                        colour = "red", 
                        label = row.names(fit_coord_cont), 
                        size = 2.5,
                        max.overlaps = 5)+
        geom_point(data=fit_coord_class,  # diamonds for classes 
                   aes(x = NMDS1,
                       y = NMDS2),
                   color = "blue",
                   fill = "blue",
                   shape = 23,
                   size = 2)+
        geom_text_repel(data = fit_coord_class,  # labels of classes
                        aes(x = NMDS1, 
                            y = NMDS2), 
                        colour = "blue", 
                        label = row.names(fit_coord_class), 
                        size = 4,
                        max.overlaps = 2)
      
      
      ###Statistic scent bouquets------------------------------------------------
      
        #Bootstrapping and testing for differences between groups
        #see in Table SIIa
        fit_scent <- adonis(data_1_all ~ species, data = data_2_all, permutations = 9999, method = "bray")
        fit_scent
      
        #Pairwise comparisons
        #see in Table SIIb
        pairwise.adonis(data_1_all[,1:139],  data_2_all$species)
      
      
        #Check assumption of homogeneity of multivariate dispersion
        #To test if one or more groups is more variable than the others, 
        #ANOVA of the distances to group centroids can be performed and parametric theory used to 
        #interpret the significance of F. An alternative is to use a permutation test. permutest.betadisper 
        #permutes model residuals to generate a permutation distribution of F under the Null hypothesis of no difference in dispersion between groups.
      
        #see Table SIIc in Supplements
        distances_data <- vegdist(data_1_all, method = "bray") # Bray-Curtis distances between samples
        betadisper_scent <- betadisper(distances_data, data_2_all$species, type = "centroid") # Calculate multivariate dispersions: distance to centroid
        anova(betadisper_scent, permutations = 9999)
      
       #see Table SIId in Supplements
        TukeyHSD(betadisper_scent)  
        boxplot(betadisper_scent, main="Distance to centroids")
        with(betadisper_scent, tapply(distances, group, "mean")) #Compute mean distance to centroid per group

#********************************************************************************************************************************
#******************************************************************************************************************************
    
    
#Soil humidity------------------------------------------------------------------
  #See Results in Figure 1a-c
    
  ##Brassica napus--------------------------------------------------------------

    ###Statistic---------------------------------------------------------------
      humi_BN_stat <- lm((Humi)^2 ~ timepoint*Drought+timepoint*Nitrogen+Drought*Nitrogen, 
                         data = subset(soil_humi, species == "Bnap"))
  
      summary(humi_BN_stat) 
      Anova(humi_BN_stat)
      
      #Check model fit
      simulationOutput <- simulateResiduals(fittedModel = humi_BN_stat) 
      plot(simulationOutput)
      testResiduals(simulationOutput)
      
      #Pair-wise comparison Post-hoc Tukey
      lsmeans(humi_BN_stat, list(pairwise~timepoint+Drought), adjust = "tukey")
  
      favstats(Humi ~ timepoint+Drought, data = subset(soil_humi,species == "Bnap"))
  
    ###Plot---------------------------------------------------------------------
  
      #create a new dataframe
      df_summary2 <- soil_humi %>%
        filter(species =="Bnap") %>%
        group_by(timepoint,Drought) %>%
        dplyr::summarise(Humi_mean = mean(Humi, na.rm = TRUE),
                         sd = sd(Humi))
  
      humi_bnap_plot <-ggplot(df_summary2, 
                              aes(x = timepoint, 
                                  y = Humi_mean,
                                  colour = Drought,
                                  group = Drought))+
        geom_line(aes(linetype = Drought),
                  position = position_dodge(width = 0.3)) +
        geom_point(aes(shape = Drought),
                   size = 4,
                   position = position_dodge(width = 0.3)) +
        geom_errorbar(aes(ymin = Humi_mean-sd,
                          ymax = Humi_mean+sd),
                      width = 0.2,
                      size = 0.25,
                      colour = "black",
                      position = position_dodge(width = 0.3))+
        theme_MS()
      humi_bnap_plot
  
  
  ##Sinapis alba----------------------------------------------------------------
  
    ###Statistic----------------------------------------------------------------
      humi_salba_stat <- lm(Humi ~ timepoint*Drought+timepoint*Nitrogen+Drought*Nitrogen, 
                            data = subset(soil_humi, species == "Salb"))
  
      summary(humi_salba_stat) 
      Anova(humi_salba_stat)
      
      #Check model fit
      simulationOutput <- simulateResiduals(fittedModel = humi_salba_stat) 
      plot(simulationOutput)
      testResiduals(simulationOutput)
      
      favstats(Humi ~ Drought, subset(soil_humi, species == "Salb"))
      
    ###Plot---------------------------------------------------------------------  
  
      #create a new dataframe
      df_summary2 <- soil_humi %>%
        filter(species =="Salb") %>%
        group_by(timepoint,Drought) %>%
        dplyr::summarise(Humi_mean = mean(Humi, na.rm=TRUE),
                          sd = sd(Humi))
  
      humi_salb_plot <-ggplot(df_summary2, 
                              aes(x = timepoint,
                                  y = Humi_mean,
                                  colour = Drought,
                                  group = Drought))+
        geom_line(aes(linetype = Drought),
                  position = position_dodge(width = 0.3)) +
        geom_point(aes(shape=Drought),
                   size = 4,
                   position = position_dodge(width = 0.3)) +
        geom_errorbar(aes(ymin = Humi_mean-sd,
                          ymax = Humi_mean+sd),
                      width = 0.2,
                      size = 0.25,
                      colour = "black",
                      position = position_dodge(width = 0.3))+
        theme_MS()
      humi_salb_plot
  
  ##Sinapis arvensis------------------------------------------------------------
 
    ###Statistic----------------------------------------------------------------
      humi_sarv_stat <- lm(Humi ~ timepoint*Drought+timepoint*Nitrogen+Drought*Nitrogen, 
                            data = subset(soil_humi, species == "Sarv"))
  
      summary(humi_sarv_stat) 
      Anova(humi_sarv_stat)
      
      #Check model fit
      simulationOutput <- simulateResiduals(fittedModel = humi_sarv_stat) 
      plot(simulationOutput)
      testResiduals(simulationOutput)
      
      #Pair-wise comparison Post-hoc Tukey
      lsmeans(humi_sarv_stat, list(pairwise ~ timepoint*Drought), adjust = "tukey")
      
      favstats(Humi ~ timepoint+Drought, data = subset(soil_humi, species == "Sarv"))

  
    ###Plot---------------------------------------------------------------------
      #create a new dataframe
      df_summary2 <- soil_humi %>%
        filter(species == "Sarv") %>%
        group_by(timepoint,Drought) %>%
        dplyr::summarise(Humi_mean = mean(Humi, na.rm = TRUE),
                         sd = sd(Humi))
  
      humi_Sarv_plot <-ggplot(df_summary2, 
                              aes(x = timepoint, 
                                  y = Humi_mean,
                                  colour = Drought,
                                  group = Drought))+
        geom_line(aes(linetype = Drought),
                  position = position_dodge(width = 0.3)) +
        geom_point(aes(shape = Drought),
                   size = 4,
                   position = position_dodge(width = 0.3)) +
        geom_errorbar(aes(ymin = Humi_mean-sd,
                          ymax = Humi_mean+sd),
                      width = 0.2,
                      size = 0.25,
                      colour = "black",
                      position = position_dodge(width = 0.3))+
        theme_MS()
      humi_Sarv_plot
  
  
  
  
  
#*******************************************************************************
  
#Stem water potential-----------------------------------------------------------
  #See in supplements Figure S1A-C
      
  ##Brassica napus--------------------------------------------------------------

    ###Statistic----
      SWP_BN_stat <- lm(SWP ~ Drought*Nitrogen+daytime*Drought+daytime*Nitrogen, 
                        data = subset(SWP, species == "Bnap"))
  
      summary(SWP_BN_stat) 
      Anova(SWP_BN_stat)
      
      #Check model fit
      simulationOutput <- simulateResiduals(fittedModel = SWP_BN_stat) 
      plot(simulationOutput)
      testResiduals(simulationOutput)
  
      favstats(SWP ~ Drought,data = SWP_BN)
  
  
    ###Plot----
      SWP_BN_plot <-ggplot(data = subset(SWP, species == "Bnap"),
                           aes(x = daytime,
                               y = SWP,
                               fill = treatment))+
        scale_fill_manual(values = c("#6dcbf7","#6dcbf7","#8D021F","#8D021F"))+
        geom_boxplot_pattern(width = 0.6,
                             color = "black", 
                             pattern_color = NA,
                             pattern_fill = "white",
                             pattern_angle = 45, 
                             pattern_density = 0.1, 
                             pattern_spacing = 0.05, 
                             pattern_key_scale_factor = 0.5,
                             aes(pattern = "stripes"),
                             position = position_dodge2(width = 0.6,
                                                        preserve = "single"))+ 
        stat_summary(fun = "mean", 
                     geom = "point", 
                     shape = 23,
                     size = 3,
                     fill = "white",
                     position = position_dodge2(width = 0.6,
                                                preserve = "single"),
                     aes(group = treatment))+ 
        labs(y = "SWP [MPa]\n", 
             x = "Daytime")+
        theme_MS()+
        theme(legend.position = c(0.4, 0.3),
          legend.background = element_blank())
      SWP_BN_plot
  
  
  ##Sinapis alba----------------------------------------------------------------
    
    ###Staistic-------
      SWP_salba_stat <- lm(SWP ~ Drought*Nitrogen+daytime*Drought+daytime*Nitrogen, 
                           data = subset(SWP,species == "Salb"))
  
      summary(SWP_salba_stat) 
      Anova(SWP_salba_stat)
      
      #Check model fit
      simulationOutput <- simulateResiduals(fittedModel = SWP_salba_stat) 
      plot(simulationOutput)
      testResiduals(simulationOutput)
      
      #Pair-wise comparison Post-hoc Tukey
      lsmeans(SWP_salba_stat, list(pairwise ~ Drought*daytime), adjust ="tukey")
  
      favstats(SWP ~ daytime+Drought,data = subset(SWP,species == "Salb"))

  
    ###Plot------
      SWP_salba_plot <-ggplot(SWP_salba,aes(x = daytime,
                                            y = SWP,
                                            fill = treatment))+
        scale_fill_manual(values = c("#6dcbf7","#6dcbf7","#8D021F","#8D021F"))+
        geom_boxplot_pattern(width = 0.6,
                             color = "black", 
                             pattern_color = NA,
                             pattern_fill = "white",
                             pattern_angle = 45, 
                             pattern_density = 0.1, 
                             pattern_spacing = 0.05, 
                             pattern_key_scale_factor = 0.5,
                             aes(pattern = "stripes"),
                             position = position_dodge2(width = 0.6,
                                                        preserve = "single"))+ 
        stat_summary(fun = "mean",
                     geom = "point",
                     shape = 23,
                     size = 3,
                     fill = "white",
                     position = position_dodge2(width = 0.6,
                                                preserve = "single"),
                     aes(group = treatment))+ 
        labs(y = "SWP [MPa]\n", 
             x = "Daytime")+
        theme_MS()+
        theme(legend.position = c(0.4, 0.3),
              legend.background = element_blank())
      SWP_salba_plot
  
  
  ##Sinapis arvensis-------------------------------------------------------

    ###Statistic--------
      SWP_sarv_stat <- lm(SWP ~ Drought*Nitrogen+daytime*Drought+daytime*Nitrogen, 
                          data = subset(SWP, species == "Sarv"))
  
      summary(SWP_sarv_stat) 
      Anova(SWP_sarv_stat)
        
      #Check model fit
      simulationOutput <- simulateResiduals(fittedModel = SWP_sarv_stat) 
      plot(simulationOutput)
      testResiduals(simulationOutput)
  
      favstats(SWP ~ Nitrogen,data = subset(SWP, species == "Sarv"))
  
  ##All species-------------------------------------------------------
    ###Statistic--------
      SWP_stat <- lm(SWP ~ species*Drought+species*Nitrogen, 
                     data = SWP)
        
      summary(SWP_stat) 
      Anova(SWP_stat)
        
      #Check model fit
        simulationOutput <- simulateResiduals(fittedModel = SWP_stat) 
        plot(simulationOutput)
        testResiduals(simulationOutput)
        
        favstats(SWP ~ species, data = SWP)

    ###Plot------
      SWP_sarv_plot <-ggplot(SWP_sarv,aes(x = daytime,
                                          y = SWP,
                                          fill = treatment))+
        scale_fill_manual(values = c("#6dcbf7","#6dcbf7","#8D021F","#8D021F"))+
        geom_boxplot_pattern(width = 0.6,
                             color = "black", 
                             pattern_color = NA,
                             pattern_fill = "white",
                             pattern_angle = 45, 
                             pattern_density = 0.1,
                             pattern_spacing = 0.05, 
                             pattern_key_scale_factor = 0.5,
                             aes(pattern = "stripes"),
                             position = position_dodge2(width = 0.6,
                                                        preserve = "single"))+ 
        stat_summary(fun = "mean", 
                     geom ="point", 
                     shape = 23,
                     size = 3,
                     fill = "white",
                     position = position_dodge2(width = 0.6,
                                                preserve = "single"),
                      aes(group = treatment))+ 
        labs(y = "SWP [MPa]\n", 
             x = "Daytime")+
        theme_MS()+
        theme(legend.position = c(0.4, 0.3),
              legend.background = element_blank())
      SWP_sarv_plot
    


#*******************************************************************************
#*******************************************************************************
 #Flowers---------
        
#*******************************************************************************
        
  ##Number of total flowers produced until day 14-----------------------------
    #Tidy data frame
      sumflowers <- flowers %>%
          dplyr::select(1,10,11) %>%
          group_by(plantID) %>%
          mutate(sumflowers = sum(totalnumber_flowers, na.rm = TRUE)) %>%
          distinct(plantID, .keep_all = TRUE) %>%
          inner_join(treatment) %>%
          mutate(Nitrogen = ifelse(startsWith(treatment, "N+") , "N+", "N-")) %>%
          mutate(Drought = ifelse(endsWith(treatment, "Drought"), "D", "C")) %>%
          dplyr::select(-2)
        
        
    ###B. napus statistic--------------------------------
      m1 <- lm(sumflowers ~ Drought*Nitrogen, 
               data = subset(sumflowers, species == "Bnap"))
        
      summary(m1) 
      Anova(m1)
        
      #Check model fit  
      simulationOutput <- simulateResiduals(m1) 
      plot(simulationOutput)
      testResiduals(simulationOutput)
        
      #See in Table SIII
      favstats(sumflowers ~ treatment, data = subset(sumflowers, species == "Bnap")) 
        # N-Control = 18.29 � 7.76
        # N-Drought = 13.43 � 5.44
        # N+Control = 21.81 � 8.18
        # N+Drought = 19.00 � 7.47
        
        
    ###S. alba statistic----------------------------------------------------
      m2 <- lm(log1p(sumflowers) ~ Drought*Nitrogen, 
               data = subset(sumflowers, species == "Salb"))
        
      summary(m2) 
      Anova(m2)
        
      #Check model fit
      simulationOutput <- simulateResiduals(m2) 
      plot(simulationOutput)
      testResiduals(simulationOutput)
        
      favstats(sumflowers ~ Drought, data = subset(sumflowers, species == "Salb"))
      favstats(sumflowers ~ Nitrogen, data = subset(sumflowers, species == "Salb"))
        
      #See in Table SIII
      favstats(sumflowers ~ treatment, data = subset(sumflowers, species == "Salb")) 
        # N-Control = 42.00 � 29.55
        # N-Drought = 21.67 � 11.02
        # N+Control = 75.90 � 33.21
        # N+Drought = 52.00 � 28.43
        
    ### S. arvensis statistic-------------------------------------------------
      m3 <- lm(sumflowers ~ Drought*Nitrogen, 
               data = subset(sumflowers, species == "Sarv"))
        
      summary(m3) 
      Anova(m3)
        
      #Check model fit
      simulationOutput <- simulateResiduals(m3) 
      plot(simulationOutput)
      testResiduals(simulationOutput)
        
      #See in Table SIII
      favstats(sumflowers ~ treatment, data = subset(sumflowers,species == "Sarv")) 
        # N-Control = 76.00 � 35.16
        # N-Drought = 60.67 � 20.91
        # N+Control = 73.11 � 30.91
        # N+Drought = 56.88 � 30.23
        
        
    ###All species statistic--------------------------------------------------
      m4 <- lm(log1p(sumflowers) ~ species, 
               data = sumflowers)
        
     summary(m4) 
     Anova(m4)
        
     #Check model fit
     simulationOutput <- simulateResiduals(m4) 
     plot(simulationOutput)
     testResiduals(simulationOutput)
        
     #Pair-wise comparison Post-hoc Tukey
     lsmeans(m4, list(pairwise ~ species), adjust = "tukey")
        
      #See in Table SIII
      favstats(sumflowers ~ species, data = sumflowers) 
        # Bnap = 18.64 �  7.69                                       
        # Salb = 56.54 � 33.12
        # Sarv = 66.66 � 29.45      
        
        
#*******************************************************************************      
        
  ##Flower weight---------------------------------------------------------------
    #See in Notes S3
        
    ###Flower weight fresh [g]--------------------------------------------------
        
      ####B.napus statistic------------------
        # no flowers for drought stressed B. napus plants could be collected
        
        m1 <- lm(fresh_netto ~ Nitrogen, 
                 data = subset(flowerweight, species == "Bnap"))
        
        summary(m1) 
        Anova(m1)
        
        #Check model fit
        simulationOutput <- simulateResiduals(m1) 
        plot(simulationOutput)
        testResiduals(simulationOutput)
        
        #See in Table SIV
        favstats(fresh_netto ~ Nitrogen, data = subset(flowerweight, species == "Bnap")) 
        # N- = 0.012 � NA g
        # N+ = 0.011 � 0.005 g
        
        
        ####S. alba statistic---------------------------------------      
        m2 <- lm(fresh_netto ~ Drought*Nitrogen, 
                 data = subset(flowerweight, species == "Salb"))
        
        summary(m2) 
        Anova(m2)
        
        #Check model fit
        simulationOutput <- simulateResiduals(m2) 
        plot(simulationOutput)
        testResiduals(simulationOutput)
        
        #See in Table SIV
        favstats(fresh_netto ~ Drought, data=subset(flowerweight, species == "Salb")) 
        # C= 0.016 � 0.008 g
        # D= 0.019 � 0.014 g
        
        
        ####S. arvensis statistic---------------------------       
        m3 <- lm(sqrt(fresh_netto) ~ Drought*Nitrogen, 
                 data = subset(flowerweight, species == "Sarv"))
        
        summary(m3) 
        Anova(m3)
        
        #Check model fit
        simulationOutput <- simulateResiduals(m3) 
        plot(simulationOutput)
        testResiduals(simulationOutput)
        
        #See in Table SIV
        favstats(fresh_netto ~ Drought, data = subset(flowerweight, species == "Sarv")) 
        # C= 0.019 � 0.005 g
        # D= 0.010 � 0.003 g
        
        
        ####All species statistic---------------------
        m4 <- lm(log1p(fresh_netto) ~ species*treatment, 
                 data = flowerweight)
        
        summary(m4) 
        Anova(m4)
        
        summary(m4) 
        Anova(m4)
        
        #Check model fit
        simulationOutput <- simulateResiduals(m4) 
        plot(simulationOutput)
        testResiduals(simulationOutput)
        
        #See in Table SIV
        favstats(fresh_netto ~ species, data = flowerweight) 
        # Bnap= 0.011 � 0.004 g
        # Salb= 0.017 � 0.010 g
        # Sarv= 0.015 � 0.006 g
        
    ###Statistic flower weight dry [g]--------------------------------------------------
        ####B.napus statistic------------------
        # no flowers for drought stressed B. napus plants could be collected
        
        m1 <- lm(dry_netto ~ Nitrogen, 
                 data = subset(flowerweight, species == "Bnap"))
        
        summary(m1) 
        Anova(m1)
        
        #Check model fit
        simulationOutput <- simulateResiduals(m4) 
        plot(simulationOutput)
        testResiduals(simulationOutput)
        
        ####S. alba statistic------------------
        m2 <- lm(dry_netto ~ Nitrogen*Drought, 
                 data = subset(flowerweight, species == "Salb"))
        
        summary(m2) 
        Anova(m2)
        
        #Check model fit
        simulationOutput <- simulateResiduals(m2) 
        plot(simulationOutput)
        testResiduals(simulationOutput)
        
        favstats(dry_netto ~ Drought, data = subset(flowerweight, species == "Salb")) 
          # C= 0.005 � 0.002 g
          # D= 0.015 � 0.009 g
        
        ####S. alba statistic------------------
        m3 <- lm(dry_netto ~ Nitrogen*Drought, 
                 data = subset(flowerweight, species == "Sarv"))
        
        summary(m3) 
        Anova(m3)
        
        #Check model fit
        simulationOutput <- simulateResiduals(m3) 
        plot(simulationOutput)
        testResiduals(simulationOutput)
        
        favstats(dry_netto ~ Drought, data = subset(flowerweight, species == "Sarv")) 
        # C= 0.006 � 0.001 g
        # D= 0.007 � 0.003 g
        
        
        
#*******************************************************************************
#*******************************************************************************    
  #Scent analysis--------------------------------------------------

#*******************************************************************************

  ##Total scent emission--------------------------------------------------------

    ###B. napus statistic----------        
      m1_1 <- lm(log10(totalscent) ~ timepoint*Drought+timepoint*Nitrogen+Drought*Nitrogen, 
                 data = subset(scentwide_compounds_rel, species == "Bnap" & timepoint!= "14d"))
        
      summary(m1_1) 
      Anova(m1_1)
        
      #Check for model fit
      simulationOutput <- simulateResiduals(m1_1)
      plot(simulationOutput)
      testResiduals(simulationOutput)
      
      #Pair-wise comparison Post-hoc Tukey
        lsmeans(m1_1, list(pairwise ~ timepoint), adjust="tukey")
        
        favstats(totalscent ~ timepoint , data = subset(scentwide_compounds_rel, species == "Bnap"))
        favstats(totalscent ~ Drought , data = subset(scentwide_compounds_rel, species == "Bnap" & timepoint!= "14d"))
      
    ###S. alba statistic------------------------------
      m1_2 <- lmer(log10(totalscent) ~ timepoint*Drought+timepoint*Nitrogen+Drought*Nitrogen + (1|plantID), 
                   data = subset(scentwide_compounds_rel, species == "Salb"),
                   REML = TRUE,
                   control = lmerControl(optimizer = "bobyqa", 
                                         optCtrl = list(maxfun = 100000)))
      
      summary(m1_2) 
      Anova(m1_2)
      
      #Check for model fit
      simulationOutput <- simulateResiduals(m1_2) 
      plot(simulationOutput)
      testResiduals(simulationOutput)
      
      #Pair-wise comparison Post-hoc Tukey
        lsmeans(m1_2, list(pairwise ~ timepoint), adjust="tukey")
        
        favstats(totalscent ~ timepoint , data = subset(scentwide_compounds_rel, species == "Salb"))

      
      
    ###S. arvensis statistic-------
      m1_3 <- lmer(log1p(totalscent) ~ timepoint*Drought+timepoint*Nitrogen+Drought*Nitrogen + (1|plantID),
                   data = subset(scentwide_compounds_rel, species == "Sarv"),
                   REML = TRUE,
                   control = lmerControl(optimizer = "bobyqa", 
                                         optCtrl = list(maxfun = 100000)))
      
      summary(m1_3) 
      Anova(m1_3)
      
      #Check for model fit
      simulationOutput <- simulateResiduals(m1_3)
      plot(simulationOutput)
      testResiduals(simulationOutput)
      
      #Pair-wise comparison Post-hoc Tukey
        lsmeans(m1_3, list(pairwise ~ timepoint), adjust="tukey")
        
        favstats(totalscent ~ timepoint , data = subset(scentwide_compounds_rel, species == "Sarv"))
      
        
    ###All species statistic----------------
      df <- scentwide_compounds_rel %>% #filter out all B. napus at day 14
          slice(-c(9, 15, 59, 79))
        
      m1 <- lmer(log1p(totalscent) ~ species + (1|plantID), #between all species, independent of time and treatment
                 data = df,
                 REML = TRUE,
                 control = lmerControl(optimizer = "bobyqa", 
                                       optCtrl = list(maxfun = 100000)))
      summary(m1) 
      Anova(m1)
      
      #Check for model fit
      simulationOutput <- simulateResiduals(m1) #change here for other models
      plot(simulationOutput)
      testResiduals(simulationOutput)
      
      #Pair-wise comparison Post-hoc Tukey
        lsmeans(m1, list(pairwise ~ species), adjust = "tukey")
 
    
      ###Plot total scent emission--------------------------------------
        #See Figure 2
        species.labs <- c("B. napus", "S. alba", "S. arvensis")
        names(species.labs) <- c("Bnap", "Salb", "Sarv")
        
        ggplot(scentwide_compounds_rel,aes(x = timepoint,
                                           y = log1p(totalscent),
                                           col = species))+
          geom_boxplot(width = .8,
                       lwd = 1, #change boxplot stroke
                       fatten = 1, #change thickness of median
                       outlier.colour =  NA)+
          geom_jitter(position = position_jitterdodge(jitter.width = 0.8, 
                                                      dodge.width = .8),
                    size=2, 
                    alpha=0.5)+
        stat_summary(fun= "mean", 
                     geom="point", 
                     shape=23,
                     size=3,
                     fill="white",
                     position=position_dodge(width=.8),
                     aes(group=species))+
        scale_colour_manual(values=c("#ffa500","#21918c","#440154"))+
        labs(x="Time point (days)", 
             y="log(total scent emission) in [ng/h/flower]\n")+
        facet_grid(~species,
                    labeller = labeller(species = species.labs))+
        theme_MS()+
        theme(legend.position = "none",
              strip.text.x = element_text(size = 12, face= "bold.italic"))

    
  ##Scent bouquets for all species at different time points and treatments -----------------------------------------------------
    #Statistic was performed using PRIMER 6 software, Statistical results are shown for: 
    # B. napus in Table S2a-e
    # S. alba in Table S3a-h
    # S. arvensis in Table S4a+b
        
    #See graphical NMDS in Figure 3
    scentwide_compounds_filter <- scentwide_compounds_rel%>%
      filter(timepoint =="14d") #change here to 2d, 7d or 14d
    
        data_1_all <- scentwide_compounds_filter[,(9:147)]
        data_1_all <- as.data.frame(data_1_all)
    
        #identify the columns that contains the descriptive data-treatment (dataframe 2)
        data_2_all <- scentwide_compounds_filter[,c(1,2,3,5:8)]
        data_2_all <- as.data.frame(data_2_all)
    
    
    ###Ordination by NMDS------------------
      set.seed(42)
      NMDS <- metaMDS(data_1_all, distance = "bray", k = 2, trymax = 1000,autotransform = TRUE) 
                                                     #k=2 -> the number of axes include

      ####Plot NMDS--------------------------
        #Create scores
          data.scores_scent = as.data.frame(scores(NMDS))
          data.scores_scent$species = scentwide_compounds_filter$species
          data.scores_scent$treatment = scentwide_compounds_filter$treatment
          data.scores_scent$Nitrogen = scentwide_compounds_filter$Nitrogen
          data.scores_scent$Drought = scentwide_compounds_filter$Drought
          data.scores_scent$timepoint = scentwide_compounds_filter$timepoint
        
        #Create centroids
          cent <- aggregate(cbind(NMDS1, NMDS2) ~ species*treatment, data = data.scores_scent, FUN = mean)
        
        #Create segments
          scrs <- scores(NMDS,display = "sites")
          scrs <- cbind(as.data.frame(scrs),species= data_2_all$species)
        
          segs <- merge(scrs, setNames(cent, c('species','oNMDS1','oNMDS2')),
                      by = 'species', sort = FALSE)
        
          
        ggplot(data.scores_scent, 
               aes(x = NMDS1, 
                   y = NMDS2, 
                   colour = species), 
               fill=species) +
          scale_colour_manual(values = c("#ffa500","#21918c","#440154", "#355C7D"))+
          scale_fill_manual(values = c("#ffa500","#21918c","#440154" , "#355C7D"))+
          geom_point(data = cent, 
                     size = 7,
                     aes(colour=species,
                         shape=treatment, 
                         fill=species), 
                     stroke=1.2) + # centroids
          scale_shape_manual(values = c(1,16,0,15))+
          geom_point(data=data.scores_scent,
                     size=3, 
                     aes(colour=species, 
                         shape=treatment,
                         fill=species), 
                     stroke=1.2)+
          theme_MS()+
          theme(legend.direction = "horizontal",
                legend.position = c(0.5, .96),
                legend.text = element_text(size = 20),
                legend.background = element_blank(),
                legend.key=element_rect(fill=NA),
                legend.key.size = unit(0.4, 'cm'))+
          guides(color = guide_legend(override.aes = list(size = 4)),
                 shape = guide_legend(override.aes = list(size = 4)))+
          scale_x_continuous(limits = c(-2.2,1.5))+
          scale_y_continuous(limits = c(-1.5,1.5))
        

  ##Statistic and plotting single compounds most contributed to the dissimilarity between treatments-------------------------------------------------------------------------------------
    #see results from SIMPER-analysis performed with PRIMER 6  for each species in supplements Table S5
    #see relative mean � SD amounts per scent compound and treatment in
        # Table S7 for B. napus
        # Table S8 for S. alba
        # Table S9 for S. arvensis
        
    scent_compounds_long <- gather(scentwide_compounds_rel, compound, rel_amount, 9:147, factor_key = TRUE)  

    ###(3E)-4,8-dimethyl-1,3,7-Nonatriene-----------------------------------------------------------------------------
        Nonatriene <- lm(sqrt(rel_amount) ~ timepoint*Drought+timepoint*Nitrogen+Drought*Nitrogen,
                              data = subset(scent_compounds_long, 
                                            compound == "(3E)-4,8-dimethyl-1,3,7-Nonatriene" & species=="Bnap" & timepoint!="14d"))
        
        Nonatriene <- lm(sqrt(rel_amount) ~ timepoint*Drought+timepoint*Nitrogen+Drought*Nitrogen,
                              data = subset(scent_compounds_long, 
                                            compound == "(3E)-4,8-dimethyl-1,3,7-Nonatriene" & species=="Salb"))
        
        Nonatriene <- lm(sqrt(rel_amount) ~ timepoint*Drought+timepoint*Nitrogen+Drought*Nitrogen,
                              data = subset(scent_compounds_long, 
                                            compound == "(3E)-4,8-dimethyl-1,3,7-Nonatriene" & species=="Sarv"))
        
        summary(Nonatriene)
        Anova(Nonatriene)
        
        simulationOutput <- simulateResiduals(fittedModel = Nonatriene) 
        plot(simulationOutput)
        testResiduals(simulationOutput)
        testZeroInflation(simulationOutput)

        
        favstats(rel_amount ~ Drought+Nitrogen, 
                 data = subset(scent_compounds_long, 
                               compound == "(3E)-4,8-dimethyl-1,3,7-Nonatriene" & species=="Bnap" & timepoint!="14d"))
        
        favstats(rel_amount ~ Drought+Nitrogen,
                 data = subset(scent_compounds_long, 
                               compound == "(3E)-4,8-dimethyl-1,3,7-Nonatriene" & species=="Salb"))
        
        favstats(rel_amount ~ Drought+Nitrogen,
                 data = subset(scent_compounds_long, 
                               compound == "(3E)-4,8-dimethyl-1,3,7-Nonatriene" & species=="Sarv"))
        
        #Pair-wise comparison Tukey
        lsmeans(Nonatriene, list(pairwise ~ Drought*Nitrogen), adjust="tukey")
        
        
    ###(3Z)-3-Hexenyl acetate-----------------------------------------------------------------------------
      Hexenyl_acetate <- lm(sqrt(rel_amount) ~ timepoint*Drought+timepoint*Nitrogen+Drought*Nitrogen,
                              data = subset(scent_compounds_long, 
                                            compound == "(3Z)-3-Hexenyl acetate" & species=="Bnap" & timepoint!="14d"))
      
      Hexenyl_acetate <- lm(sqrt(rel_amount) ~ timepoint*Drought+timepoint*Nitrogen+Drought*Nitrogen,
                            data = subset(scent_compounds_long, 
                                          compound == "(3Z)-3-Hexenyl acetate" & species=="Salb"))
      
      Hexenyl_acetate <- lm(sqrt(rel_amount) ~ timepoint*Drought+timepoint*Nitrogen+Drought*Nitrogen,
                            data = subset(scent_compounds_long, 
                                          compound == "(3Z)-3-Hexenyl acetate" & species=="Sarv"))

      
      favstats(rel_amount ~ species,data = subset(scent_compounds_long, 
                                                          compound == "(3Z)-3-Hexenyl acetate"))
      
      summary(Hexenyl_acetate)
      Anova(Hexenyl_acetate)
      
      simulationOutput <- simulateResiduals(fittedModel = Hexenyl_acetate) 
      plot(simulationOutput)
      testResiduals(simulationOutput)
      testZeroInflation(simulationOutput)

      favstats(rel_amount ~ Drought+Nitrogen, 
               data = subset(scent_compounds_long, 
                             compound == "(3Z)-3-Hexenyl acetate" & species=="Bnap" & timepoint!="14d"))

      favstats(rel_amount ~ Drought+Nitrogen,
               data = subset(scent_compounds_long, 
                             compound == "(3Z)-3-Hexenyl acetate" & species=="Salb"))
      
      favstats(rel_amount ~ Drought+Nitrogen,
               data = subset(scent_compounds_long, 
                             compound == "(3Z)-3-Hexenyl acetate" & species=="Sarv"))
      
      #Pair-wise comparison Tukey
      lsmeans(Hexenyl_acetate, list(pairwise ~ timepoint*Drought), adjust="tukey")
      
      #show compact letter display
      marginal = lsmeans(Hexenyl_acetate,
                         ~ Drought*Nitrogen)
      
      pairs(marginal,
            adjust="tukey")
      
      CLD = cld(marginal,
                Letters = letters,
                adjust = "sidak")
      
      CLD    
      
    ###(E,E)-alpha-Farnesene--------------------------
      alpha_Farnesene <- lm(sqrt(rel_amount) ~  timepoint*Drought+timepoint*Nitrogen+Drought*Nitrogen, 
                            data = subset(scent_compounds_long, 
                                          compound == "(E,E)-alpha-Farnesene" & species=="Bnap" & timepoint!="14d"))
      
      alpha_Farnesene <- lm(sqrt(rel_amount) ~  timepoint*Drought+timepoint*Nitrogen+Drought*Nitrogen, 
                            data = subset(scent_compounds_long, 
                                          compound == "(E,E)-alpha-Farnesene" & species=="Salb"))
      
      alpha_Farnesene <- lm(sqrt(rel_amount) ~ timepoint*Drought+timepoint*Nitrogen+Drought*Nitrogen, 
                            data = subset(scent_compounds_long, 
                                          compound == "(E,E)-alpha-Farnesene" & species=="Sarv"))
      
      summary(alpha_Farnesene)
      Anova(alpha_Farnesene)
      
      simulationOutput <- simulateResiduals(fittedModel = alpha_Farnesene) 
      plot(simulationOutput)
      testResiduals(simulationOutput)
      testZeroInflation(simulationOutput)
      

      favstats(rel_amount ~ Drought+Nitrogen,
               data = subset(scent_compounds_long, 
                             compound == "(E,E)-alpha-Farnesene" & species=="Bnap" & timepoint!="14d"))

      favstats(rel_amount ~ Drought+Nitrogen,
               data = subset(scent_compounds_long, 
                             compound == "(E,E)-alpha-Farnesene" & species=="Salb"))

      favstats(rel_amount ~ Drought+Nitrogen,
               data = subset(scent_compounds_long,
                             compound == "(E,E)-alpha-Farnesene" & species=="Sarv"))
      
      lsmeans(alpha_Farnesene, list(pairwise ~ Nitrogen), adjust="tukey")

      #show compact letter display
      marginal = lsmeans(alpha_Farnesene,
                         ~ Drought*Nitrogen)
      
      pairs(marginal,
            adjust="tukey")
      
      CLD = cld(marginal,
                Letters = letters,
                adjust = "sidak")
      
      CLD     
       

    ###(E)-beta-Farnesene----------------------------------------------------------------------------------------
       b_Farnesene <- lm(sqrt(rel_amount) ~ timepoint*Drought+timepoint*Nitrogen+Drought*Nitrogen,
                         data = subset(scent_compounds_long, 
                                       compound == "(E)-beta-Farnesene" & species =="Bnap" & timepoint!="14d"))
       
       b_Farnesene <- lm(sqrt(rel_amount) ~ timepoint*Drought+timepoint*Nitrogen+Drought*Nitrogen,
                         data = subset(scent_compounds_long, compound == "(E)-beta-Farnesene" & species =="Salb"))
       
       b_Farnesene <- lm(sqrt(rel_amount) ~ timepoint*Drought+timepoint*Nitrogen+Drought*Nitrogen,
                         data = subset(scent_compounds_long, compound == "(E)-beta-Farnesene" & species =="Sarv"))
       
       summary(b_Farnesene)
       Anova(b_Farnesene)
       
       #Check model fit
       simulationOutput <- simulateResiduals(fittedModel = b_Farnesene) 
       plot(simulationOutput)
       testResiduals(simulationOutput)
       testZeroInflation(simulationOutput)
       
       favstats(rel_amount ~ Drought+Nitrogen,
                data = subset(scent_compounds_long, 
                              compound == "(E)-beta-Farnesene" & species=="Bnap" & timepoint!="14d"))
       
       favstats(rel_amount ~ Drought+Nitrogen,
                data = subset(scent_compounds_long, 
                              compound == "(E)-beta-Farnesene" & species=="Salb"))
       
       favstats(rel_amount ~ Drought+Nitrogen,
                data = subset(scent_compounds_long, 
                              compound == "(E)-beta-Farnesene" & species=="Sarv"))
       
       lsmeans(b_Farnesene, list(pairwise ~ Drought*Nitrogen), adjust="tukey")
       
       #show compact letter display
       marginal = lsmeans(alpha_Farnesene,
                          ~ Drought*Nitrogen)
       
       pairs(marginal,
             adjust="tukey")
       
       CLD = cld(marginal,
                 Letters = letters,
                 adjust = "sidak")
       
       CLD    
      
       
    ###(E)-beta-Ocimene---------------------------------------------------------------------------------------------
       #not detected in B. napus
       
       trans_Ocimene <- lm(log1p(rel_amount) ~ timepoint*Drought+timepoint*Nitrogen+Drought*Nitrogen,
                          data = subset(scent_compounds_long, 
                                        compound == "trans-Ocimene" & species=="Salb"))
       
       trans_Ocimene <- lm(log1p(rel_amount) ~ timepoint*Drought+timepoint*Nitrogen+Drought*Nitrogen,
                          data = subset(scent_compounds_long, 
                                        compound == "trans-Ocimene" & species=="Sarv"))
       
       summary(trans_Ocimene)
       Anova(trans_Ocimene)
       
       simulationOutput <- simulateResiduals(fittedModel = trans_Ocimene) 
       plot(simulationOutput)
       testResiduals(simulationOutput)
       testZeroInflation(simulationOutput)
       
       favstats(rel_amount ~ Drought+Nitrogen,
                data = subset(scent_compounds_long, 
                              compound == "trans-Ocimene" & species=="Salb"))
                              
       favstats(rel_amount ~ Drought+Nitrogen,
                data = subset(scent_compounds_long,
                              compound == "trans-Ocimene" & species=="Sarv"))
       
       lsmeans(trans_Ocimene, list(pairwise ~ Drought*Nitrogen), adjust="tukey")
       
       #show compact letter display
       marginal = lsmeans(trans_Ocimene,
                          ~ timepoint*Drought)
       
       pairs(marginal,
             adjust="tukey")
       
       CLD = cld(marginal,
                 Letters = letters,
                 adjust = "sidak")
       
       CLD    
       
    ###(Z)-beta-Ocimene---------------------------------------------------------------------------------------------
      #not detected in B. napus
       
       cis_Ocimene <- lm(sqrt(rel_amount) ~ timepoint*Drought+timepoint*Nitrogen+Drought*Nitrogen,
                          data = subset(scent_compounds_long, 
                                        compound == "cis-Ocimene" & species=="Salb"))
       
       cis_Ocimene <- lm(sqrt(rel_amount) ~ timepoint*Drought+timepoint*Nitrogen+Drought*Nitrogen,
                          data = subset(scent_compounds_long, 
                                        compound == "cis-Ocimene" & species=="Sarv"))
       
       summary(cis_Ocimene)
       Anova(cis_Ocimene)
       
       simulationOutput <- simulateResiduals(fittedModel = cis_Ocimene) 
       plot(simulationOutput)
       testResiduals(simulationOutput)
       testZeroInflation(simulationOutput)
       
       favstats(rel_amount ~ Drought+Nitrogen,
                data = subset(scent_compounds_long, 
                              compound == "cis-Ocimene" & species=="Salb"))
       
       favstats(rel_amount ~ Drought+Nitrogen,
                data = subset(scent_compounds_long, 
                              compound == "cis-Ocimene" & species=="Sarv"))
       
       lsmeans(cis_Ocimene, list(pairwise ~ Drought*Nitrogen), adjust="tukey")
       
       
    ###2-Undecanone------------------------------------------------------------------------------------------
      #not detected in B. napus
       
       Undecanone <- lm(sqrt(rel_amount) ~ timepoint*Drought+timepoint*Nitrogen+Drought*Nitrogen,
                        data = subset(scent_compounds_long, 
                                      compound == "2-Undecanone" & species =="Salb"))
       
       Undecanone <- lm(sqrt(rel_amount) ~ timepoint*Drought+timepoint*Nitrogen+Drought*Nitrogen,
                            data = subset(scent_compounds_long, 
                                          compound == "2-Undecanone" & species =="Sarv"))
       
       summary(Undecanone)
       Anova(Undecanone)
       
       simulationOutput <- simulateResiduals(fittedModel = Undecanone) 
       plot(simulationOutput)
       testResiduals(simulationOutput)
       testZeroInflation(simulationOutput)
       

       favstats(rel_amount ~ Drought+Nitrogen,
                data = subset(scent_compounds_long, 
                              compound == "2-Undecanone" & species=="Salb"))
       
       favstats(rel_amount ~ Drought+Nitrogen,
                data = subset(scent_compounds_long, 
                              compound == "2-Undecanone" & species=="Sarv"))
       
       lsmeans(Undecanone, list(pairwise ~ Drought*Nitrogen), adjust="tukey") 
       
       #show compact letter display
       marginal = lsmeans(Undecanone,
                          ~ Drought*Nitrogen)
       
       pairs(marginal,
             adjust="tukey")
       
       CLD = cld(marginal,
                 Letters = letters,
                 adjust = "sidak")
       
       CLD    
       

  
    ###6-Methyl-5-heptene-2-one------------------------------------------------------------------------------------------
       Methyl_heptene <- lm(sqrt(rel_amount) ~ timepoint*Drought+timepoint*Nitrogen+Drought*Nitrogen,
                            data = subset(scent_compounds_long, 
                                          compound == "6-Methyl-5-heptene-2-one" & species =="Bnap" & timepoint!="14d"))
       
       Methyl_heptene <- lm(sqrt(rel_amount) ~ timepoint*Drought+timepoint*Nitrogen+Drought*Nitrogen,
                            data = subset(scent_compounds_long, 
                                          compound == "6-Methyl-5-heptene-2-one" & species =="Salb"))
       
       Methyl_heptene <- lm(sqrt(rel_amount) ~ timepoint*Drought+timepoint*Nitrogen+Drought*Nitrogen,
                            data = subset(scent_compounds_long, 
                                          compound == "6-Methyl-5-heptene-2-one" & species =="Sarv"))
       
       summary(Methyl_heptene)
       Anova(Methyl_heptene)
       
       simulationOutput <- simulateResiduals(fittedModel = Methyl_heptene) 
       plot(simulationOutput)
       testResiduals(simulationOutput)
       testZeroInflation(simulationOutput)
       
       favstats(rel_amount ~ Drought+Nitrogen,
                data = subset(scent_compounds_long, 
                              compound == "6-Methyl-5-heptene-2-one" & species=="Bnap" & timepoint!="14d"))
       
       favstats(rel_amount ~ Drought+Nitrogen,
                data = subset(scent_compounds_long, 
                              compound == "6-Methyl-5-heptene-2-one" & species=="Salb"))
       
       favstats(rel_amount ~ Drought+Nitrogen,
                data = subset(scent_compounds_long, 
                              compound == "6-Methyl-5-heptene-2-one" & species=="Sarv"))
       
       lsmeans(Methyl_heptene, list(pairwise ~ Drought*Nitrogen), adjust="tukey")
       
       #show compact letter display
       marginal = lsmeans(Methyl_heptene,
                          ~ timepoint*Nitrogen)
       
       pairs(marginal,
             adjust="tukey")
       
       CLD = cld(marginal,
                 Letters = letters,
                 adjust = "sidak")
       
       CLD    
       
       
       
    ###alpha-Longipinene------------------------------------------------------------------------------------------
       #not detected in B. napus
       alpha_Longi <- lm(sqrt(rel_amount) ~ timepoint*Drought+timepoint*Nitrogen+Drought*Nitrogen,
                         data = subset(scent_compounds_long, 
                                       compound == "alpha-Longipinene" & species =="Salb"))
       
       alpha_Longi <- lm(sqrt(rel_amount) ~ timepoint*Drought+timepoint*Nitrogen+Drought*Nitrogen,
                         data = subset(scent_compounds_long, 
                                       compound == "alpha-Longipinene" & species =="Sarv"))
       
       summary(alpha_Longi)
       Anova(alpha_Longi)
       
       simulationOutput <- simulateResiduals(fittedModel = alpha_Longi) 
       plot(simulationOutput)
       testResiduals(simulationOutput)
       testZeroInflation(simulationOutput)
       
       
       favstats(rel_amount ~ Drought+Nitrogen,
                data = subset(scent_compounds_long, 
                              compound == "alpha-Longipinene" & species=="Salb"))
       
       favstats(rel_amount ~ Drought+Nitrogen,
                data = subset(scent_compounds_long, 
                              compound == "alpha-Longipinene" & species=="Sarv"))
       
       lsmeans(alpha_Longi, list(pairwise ~ Drought*Nitrogen), adjust="tukey")
       
       
       
       
    ###alpha-Pinene------------------------------------------------------------------------------------------
       alpha_Pinene <- lm(sqrt(rel_amount) ~ timepoint*Drought+timepoint*Nitrogen+Drought*Nitrogen,
                            data = subset(scent_compounds_long, 
                                          compound == "alpha-Pinene" & species =="Bnap" & timepoint!="14d"))
       
       #not detected in S. alba
       
       alpha_Pinene <- lm(log1p(rel_amount) ~ timepoint*Drought+timepoint*Nitrogen+Drought*Nitrogen,
                            data = subset(scent_compounds_long, 
                                          compound == "alpha-Pinene" & species =="Sarv"))
       
       summary(alpha_Pinene)
       Anova(alpha_Pinene)
       
       simulationOutput <- simulateResiduals(fittedModel = alpha_Pinene) 
       plot(simulationOutput)
       testResiduals(simulationOutput)
       testZeroInflation(simulationOutput)
       
       favstats(rel_amount ~ Drought+Nitrogen,
                data = subset(scent_compounds_long, 
                              compound == "alpha-Pinene" & species=="Bnap" & timepoint!="14d"))
       
       favstats(rel_amount ~ Drought+Nitrogen,
                data = subset(scent_compounds_long, 
                              compound == "alpha-Pinene" & species=="Salb"))
       
       favstats(rel_amount ~ Drought+Nitrogen,
                data = subset(scent_compounds_long, 
                              compound == "alpha-Pinene" & species=="Sarv"))
       
       lsmeans(alpha_Pinene, list(pairwise ~ Drought*Nitrogen), adjust="tukey")
       

    ###Anisaldehyde------------------------------------------------------------------------------------------
       Anisaldehyde <- lm(sqrt(rel_amount) ~ timepoint*Drought+timepoint*Nitrogen+Drought*Nitrogen,
                          data = subset(scent_compounds_long, 
                                        compound == "Anisaldehyde" & species =="Bnap" & timepoint!="14d"))
       
       Anisaldehyde <- lm(sqrt(rel_amount) ~ timepoint*Drought+timepoint*Nitrogen+Drought*Nitrogen,
                          data = subset(scent_compounds_long, 
                                        compound == "Anisaldehyde" & species =="Salb"))
       
       #not detected in S. arvensis
       
       summary(Anisaldehyde)
       Anova(Anisaldehyde)
       
       simulationOutput <- simulateResiduals(fittedModel = Anisaldehyde) 
       plot(simulationOutput)
       testResiduals(simulationOutput)
       testZeroInflation(simulationOutput)
       
       favstats(rel_amount ~ Drought+Nitrogen,
                data = subset(scent_compounds_long, 
                              compound == "Anisaldehyde" & species=="Bnap"  & timepoint!="14d"))
       
       favstats(rel_amount ~ Drought+Nitrogen,
                data = subset(scent_compounds_long, 
                              compound == "Anisaldehyde" & species=="Salb"))
       
       lsmeans(Anisaldehyde, list(pairwise ~ timepoint*Drought), adjust="tukey")
       
       #show compact letter display
       marginal = lsmeans(Anisaldehyde,
                          ~ timepoint*Drought)
       
       pairs(marginal,
             adjust="tukey")
       
       CLD = cld(marginal,
                 Letters = letters,
                 adjust = "sidak")
       
       CLD    
       
   
       
    ###Benzaldehyde------------------------------------
       Benzaldehyde <- lm(log1p(rel_amount) ~ timepoint*Drought+timepoint*Nitrogen+Drought*Nitrogen,
                          data = subset(scent_compounds_long,
                                        compound == "Benzaldehyde"& species=="Bnap" & timepoint!="14d"))
       
       Benzaldehyde <- lm(sqrt(rel_amount) ~ timepoint*Drought+timepoint*Nitrogen+Drought*Nitrogen,
                          data = subset(scent_compounds_long, 
                                        compound == "Benzaldehyde"& species=="Salb"))
       
       Benzaldehyde <- lm(sqrt(rel_amount) ~ timepoint*Drought+timepoint*Nitrogen+Drought*Nitrogen,
                          data = subset(scent_compounds_long,
                                        compound == "Benzaldehyde"& species=="Sarv"))
       
       summary(Benzaldehyde)
       Anova(Benzaldehyde)
       
       #Check model fit
       simulationOutput <- simulateResiduals(fittedModel = Benzaldehyde) 
       plot(simulationOutput)
       testResiduals(simulationOutput)
       testZeroInflation(simulationOutput)
       
       
       favstats(rel_amount ~ Drought+Nitrogen,
                data = subset(scent_compounds_long,
                              compound == "Benzaldehyde" & species=="Bnap" & timepoint!="14d"))
       
       favstats(rel_amount ~ Drought+Nitrogen,
                data = subset(scent_compounds_long, 
                              compound == "Benzaldehyde" & species=="Salb"))
       
       favstats(rel_amount ~ Drought+Nitrogen,
                data = subset(scent_compounds_long, 
                              compound == "Benzaldehyde" & species=="Sarv"))
       
       lsmeans(Benzaldehyde, list(pairwise ~ Drought*Nitrogen), adjust="tukey")
       
       #show compact letter display
       marginal = lsmeans(Benzaldehyde,
                          ~ timepoint*Nitrogen)
       
       pairs(marginal,
             adjust="tukey")
       
       CLD = cld(marginal,
                 Letters = letters,
                 adjust = "sidak")
       
       CLD  
       
    ###Benzyl alcohol------------------------------------
       Benzyl_alcohol <- lm(sqrt(rel_amount) ~ timepoint*Drought+timepoint*Nitrogen+Drought*Nitrogen,
                          data = subset(scent_compounds_long,
                                        compound == "Benzyl alcohol"& species=="Bnap" & timepoint!="14d"))
       
       Benzyl_alcohol <- lm(sqrt(rel_amount) ~ timepoint*Drought+timepoint*Nitrogen+Drought*Nitrogen,
                          data = subset(scent_compounds_long, 
                                        compound == "Benzyl alcohol"& species=="Salb"))
       
       Benzyl_alcohol <- lm(sqrt(rel_amount) ~ timepoint*Drought+timepoint*Nitrogen+Drought*Nitrogen,
                          data = subset(scent_compounds_long, 
                                        compound == "Benzyl alcohol"& species=="Sarv"))
       
       summary(Benzyl_alcohol)
       Anova(Benzyl_alcohol)
       
       #Check model fit
       simulationOutput <- simulateResiduals(fittedModel = Benzyl_alcohol) 
       plot(simulationOutput)
       testResiduals(simulationOutput)
       testZeroInflation(simulationOutput)
       
       
       favstats(rel_amount ~ Drought+Nitrogen,
                data = subset(scent_compounds_long,
                              compound == "Benzyl alcohol" & species=="Bnap" & timepoint!="14d"))
       
       favstats(rel_amount ~ Drought+Nitrogen,
                data = subset(scent_compounds_long, 
                              compound == "Benzyl alcohol" & species=="Salb"))
       
       favstats(rel_amount ~ Drought+Nitrogen,
                data = subset(scent_compounds_long, 
                              compound == "Benzyl alcohol" & species=="Sarv"))
       
       lsmeans(Benzyl_alcohol, list(pairwise ~ Drought*Nitrogen), adjust="tukey")
       

       
    ###Caryophyllene------------------------------------
       #not detected in B. napus
      Caryophyllene <- lm(sqrt(rel_amount) ~ timepoint*Drought+timepoint*Nitrogen+Drought*Nitrogen,
                          data = subset(scent_compounds_long, 
                                        compound == "Caryophyllene"& species=="Salb"))
       
       Caryophyllene <- lm(sqrt(rel_amount) ~ timepoint*Drought+timepoint*Nitrogen+Drought*Nitrogen,
                          data = subset(scent_compounds_long,
                                        compound == "Caryophyllene"& species=="Sarv"))
       
       summary(Caryophyllene)
       Anova(Caryophyllene)
       
       simulationOutput <- simulateResiduals(fittedModel = Caryophyllene) 
       plot(simulationOutput)
       testResiduals(simulationOutput)
       testZeroInflation(simulationOutput)

       
       favstats(rel_amount ~ Drought+Nitrogen,
                data = subset(scent_compounds_long, 
                              compound == "Caryophyllene" & species=="Salb"))
       
       favstats(rel_amount ~ Drought+Nitrogen,
                data = subset(scent_compounds_long, 
                              compound == "Caryophyllene" & species=="Sarv"))
       
       lsmeans(Caryophyllene, list(pairwise ~ Drought*Nitrogen), adjust="tukey")


    ###Hexadecanoic acid---------------------------------
       Hexa_acid <- lm(sqrt(rel_amount) ~ timepoint*Drought+timepoint*Nitrogen+Drought*Nitrogen,
                         data = subset(scent_compounds_long, 
                                       compound == "Hexadecanoic acid" & species=="Bnap" & timepoint!="14d"))
       
       Hexa_acid <- lm(sqrt(rel_amount) ~ timepoint*Drought+timepoint*Nitrogen+Drought*Nitrogen,
                       data = subset(scent_compounds_long,
                                     compound == "Hexadecanoic acid" & species=="Salb"))
       
       Hexa_acid <- lm(sqrt(rel_amount) ~ timepoint*Drought+timepoint*Nitrogen+Drought*Nitrogen,
                       data = subset(scent_compounds_long,
                                     compound == "Hexadecanoic acid" & species=="Sarv"))
       
       summary(Hexa_acid)
       Anova(Hexa_acid)
       
       simulationOutput <- simulateResiduals(fittedModel = Hexa_acid) 
       plot(simulationOutput)
       testResiduals(simulationOutput)
       testZeroInflation(simulationOutput)
       
       
       favstats(rel_amount ~ Drought+Nitrogen,
                data = subset(scent_compounds_long, 
                              compound == "Hexadecanoic acid" & species=="Bnap" & timepoint!="14d"))
       
       favstats(rel_amount ~ Drought+Nitrogen,
                data = subset(scent_compounds_long, 
                              compound == "Hexadecanoic acid" & species=="Salb"))
       
       favstats(rel_amount ~ Drought+Nitrogen,
                data = subset(scent_compounds_long,
                              compound == "Hexadecanoic acid" & species=="Sarv"))
       
       lsmeans(Hexa_acid, list(pairwise ~ Drought*Nitrogen), adjust="tukey")
       

    ###D-Limonene--------------------------------
       Limonene <- lm(sqrt(rel_amount) ~ timepoint*Drought+timepoint*Nitrogen+Drought*Nitrogen,
                      data = subset(scent_compounds_long, 
                                    compound == "D-Limonene" & species =="Bnap" & timepoint!="14d"))
       
       Limonene <- lm(sqrt(rel_amount) ~ timepoint*Drought+timepoint*Nitrogen+Drought*Nitrogen,
                      data = subset(scent_compounds_long, 
                                    compound == "D-Limonene" & species =="Salb"))
       
       Limonene <- lm(sqrt(rel_amount) ~ timepoint*Drought+timepoint*Nitrogen+Drought*Nitrogen,
                      data = subset(scent_compounds_long, 
                                    compound == "D-Limonene" & species =="Sarv"))
       
       summary(Limonene)
       Anova(Limonene)
       
       simulationOutput <- simulateResiduals(fittedModel = Limonene) 
       plot(simulationOutput)
       testResiduals(simulationOutput)
       testZeroInflation(simulationOutput)
       
       favstats(rel_amount ~ Drought+Nitrogen,
                data = subset(scent_compounds_long, 
                              compound == "D-Limonene" & species=="Bnap" & timepoint!="14d"))
       
       favstats(rel_amount ~ Drought+Nitrogen,
                data = subset(scent_compounds_long, 
                              compound == "D-Limonene" & species=="Salb"))
       
       favstats(rel_amount ~ Drought+Nitrogen,
                data = subset(scent_compounds_long, 
                              compound == "D-Limonene" & species=="Sarv"))
       
       lsmeans(Limonene, list(pairwise ~ Drought*Nitrogen), adjust="tukey")
       
       #show compact letter display
       marginal = lsmeans(Limonene, ~ timepoint*Nitrogen)
       
       pairs(marginal,
             adjust="tukey")
       
       CLD = cld(marginal,
                 Letters = letters,
                 adjust = "sidak")
       
       CLD
       
       
    ###Linalool---------------------------------------------------------------------------------------------
       Linalool <- lm(sqrt(rel_amount) ~ timepoint*Drought+timepoint*Nitrogen+Drought*Nitrogen,
                      data = subset(scent_compounds_long, 
                                    compound == "Linalool" & species =="Bnap" & timepoint!="14d"))
       
       #not detected in S. alba
       
       Linalool <- lm(sqrt(rel_amount) ~ timepoint*Drought+timepoint*Nitrogen+Drought*Nitrogen,
                      data = subset(scent_compounds_long, 
                                    compound == "Linalool" & species =="Sarv"))
       
       summary(Linalool)
       Anova(Linalool)
       
       simulationOutput <- simulateResiduals(fittedModel = Linalool) 
       plot(simulationOutput)
       testResiduals(simulationOutput)
       testZeroInflation(simulationOutput)
       
       favstats(rel_amount ~ Drought+Nitrogen,
                data = subset(scent_compounds_long, 
                              compound == "Linalool" & species=="Bnap" & timepoint!="14d"))
       
       favstats(rel_amount ~ Drought+Nitrogen,
                data = subset(scent_compounds_long, 
                              compound == "Linalool" & species=="Sarv"))
       
       lsmeans(Linalool, list(pairwise ~ Drought*Nitrogen), adjust="tukey")

       
    ###Linolenic acid----------------------------------------------------------------------------------------
       Linolenic <- lm(sqrt(rel_amount) ~ timepoint*Drought+timepoint*Nitrogen+Drought*Nitrogen,
                       data = subset(scent_compounds_long, 
                                     compound == "Linolenic acid" & species =="Bnap" & timepoint!="14d"))
       
       Linolenic <- lm(sqrt(rel_amount) ~ timepoint*Drought+timepoint*Nitrogen+Drought*Nitrogen,
                       data = subset(scent_compounds_long, 
                                     compound == "Linolenic acid" & species =="Salb"))
       
       Linolenic <- lm(sqrt(rel_amount) ~ timepoint*Drought+timepoint*Nitrogen+Drought*Nitrogen,
                       data = subset(scent_compounds_long, 
                                     compound == "Linolenic acid" & species =="Sarv"))
       
       summary(Linolenic)
       Anova(Linolenic)
       
       simulationOutput <- simulateResiduals(fittedModel = Linolenic) 
       plot(simulationOutput)
       testResiduals(simulationOutput)
       testZeroInflation(simulationOutput)
       
       favstats(rel_amount ~ Drought+Nitrogen,
                data = subset(scent_compounds_long, 
                              compound == "Linolenic acid" & species=="Bnap" & timepoint!="14d"))
       
       favstats(rel_amount ~ Drought+Nitrogen,
                data = subset(scent_compounds_long,
                              compound == "Linolenic acid" & species=="Salb"))
       
       favstats(rel_amount ~ Drought+Nitrogen,
                data = subset(scent_compounds_long,
                              compound == "Linolenic acid" & species=="Sarv"))
       
       lsmeans(Linolenic, list(pairwise ~ timepoint), adjust="tukey")
       
       #show compact letter display
       marginal = lsmeans(Linolenic,
                          ~ Drought*Nitrogen)
       
       pairs(marginal,
             adjust="tukey")
       
       CLD = cld(marginal,
                 Letters = letters,
                 adjust = "sidak")
       
       CLD
       
    ###Methyl salicylate-------------------------------------------------------------------------------------
       salicylate <- lm(sqrt(rel_amount) ~ timepoint*Drought+timepoint*Nitrogen+Drought*Nitrogen,
                     data = subset(scent_compounds_long, 
                                   compound == "Methyl salicylate" & species =="Bnap" & timepoint!="14d"))
       
       salicylate <- lm(sqrt(rel_amount) ~ timepoint*Drought+timepoint*Nitrogen+Drought*Nitrogen,
                     data = subset(scent_compounds_long, 
                                   compound == "Methyl salicylate" & species =="Salb"))
       
       salicylate <- lm(sqrt(rel_amount) ~ timepoint*Drought+timepoint*Nitrogen+Drought*Nitrogen,
                     data = subset(scent_compounds_long, 
                                   compound == "Methyl salicylate" & species =="Sarv"))
       
       summary(salicylate)
       Anova(salicylate)
       
       simulationOutput <- simulateResiduals(fittedModel = salicylate) 
       plot(simulationOutput)
       testResiduals(simulationOutput)
       testZeroInflation(simulationOutput)
       
       favstats(rel_amount ~ Drought+Nitrogen,
                data = subset(scent_compounds_long, 
                              compound == "Methyl salicylate" & species=="Bnap" & timepoint!="14d"))
       
       favstats(rel_amount ~ Drought+Nitrogen,
                data = subset(scent_compounds_long, 
                              compound == "Methyl salicylate" & species=="Salb"))
       
       favstats(rel_amount ~ Drought+Nitrogen,
                data = subset(scent_compounds_long, 
                              compound == "Methyl salicylate" & species=="Sarv"))
       
       lsmeans(salicylate, list(pairwise ~ Drought*Nitrogen), adjust="tukey")
       
       
    ###Myrcene----------------------------------------------------------------------------------------------  
       Myrcene <- lm(sqrt(rel_amount) ~ timepoint*Drought+timepoint*Nitrogen+Drought*Nitrogen,
                  data = subset(scent_compounds_long, 
                                compound == "Myrcene" & species =="Bnap" & timepoint!="14d"))
       
       Myrcene <- lm(sqrt(rel_amount) ~ timepoint*Drought+timepoint*Nitrogen+Drought*Nitrogen,
                  data = subset(scent_compounds_long, 
                                compound == "Myrcene" & species =="Salb"))
       
       Myrcene <- lm(log1p(rel_amount) ~ timepoint*Drought+timepoint*Nitrogen+Drought*Nitrogen,
                  data = subset(scent_compounds_long, 
                                compound == "Myrcene" & species =="Sarv"))
       
       summary(Myrcene)
       Anova(Myrcene)
       
       simulationOutput <- simulateResiduals(fittedModel = Myrcene) 
       plot(simulationOutput)
       testResiduals(simulationOutput)
       testZeroInflation(simulationOutput)
       
       favstats(rel_amount ~ Drought+Nitrogen,
                data = subset(scent_compounds_long, 
                              compound == "Myrcene" & species=="Bnap" & timepoint!="14d"))
       
       favstats(rel_amount ~ Drought+Nitrogen,
                data = subset(scent_compounds_long, 
                              compound == "Myrcene" & species=="Salb"))
       
       favstats(rel_amount ~ Drought+Nitrogen,
                data = subset(scent_compounds_long, 
                              compound == "Myrcene" & species=="Sarv"))
       
       lsmeans(Myrcene, list(pairwise ~ Drought*Nitrogen), adjust="tukey")
       
       #show compact letter display
       marginal = lsmeans(Myrcene,
                          ~ timepoint*Nitrogen)
       
       pairs(marginal,
             adjust="tukey")
       
       CLD = cld(marginal,
                 Letters = letters,
                 adjust = "sidak")
       
       CLD
       
       

    ###3(E),7(E)-4,8,12-Trimethyltrideca-1,3,7,11-tetraene-------------------------------------------------------------------------------------------------------
       TTMT <- lm(sqrt(rel_amount) ~ timepoint*Drought+timepoint*Nitrogen+Drought*Nitrogen,
                  data = subset(scent_compounds_long, 
                                compound == "3(E),7(E)-4,8,12-Trimethyltrideca-1,3,7,11-tetraene" & species =="Bnap" & timepoint!="14d"))
       
       TTMT <- lm(sqrt(rel_amount) ~ timepoint*Drought+timepoint*Nitrogen+Drought*Nitrogen,
                  data = subset(scent_compounds_long, 
                                compound == "3(E),7(E)-4,8,12-Trimethyltrideca-1,3,7,11-tetraene" & species =="Salb"))
       
       TTMT <- lm(log1p(rel_amount) ~ timepoint*Drought+timepoint*Nitrogen+Drought*Nitrogen,
                  data = subset(scent_compounds_long, 
                                compound == "3(E),7(E)-4,8,12-Trimethyltrideca-1,3,7,11-tetraene" & species =="Sarv"))
       
       summary(TTMT)
       Anova(TTMT)
       
       simulationOutput <- simulateResiduals(fittedModel = TTMT) 
       plot(simulationOutput)
       testResiduals(simulationOutput)
       testZeroInflation(simulationOutput)
       
       favstats(rel_amount ~ Drought+Nitrogen,
                data = subset(scent_compounds_long, 
                              compound == "3(E),7(E)-4,8,12-Trimethyltrideca-1,3,7,11-tetraene" & species=="Bnap" & timepoint!="14d"))
       
       favstats(rel_amount ~ Drought+Nitrogen,
                data = subset(scent_compounds_long, 
                              compound == "3(E),7(E)-4,8,12-Trimethyltrideca-1,3,7,11-tetraene" & species=="Salb"))
       
       favstats(rel_amount ~ Drought+Nitrogen,
                data = subset(scent_compounds_long, 
                              compound == "3(E),7(E)-4,8,12-Trimethyltrideca-1,3,7,11-tetraene" & species=="Sarv"))
       
       lsmeans(TTMT, list(pairwise ~ Drought*Nitrogen), adjust="tukey")
       
       #show compact letter display
       marginal = lsmeans(TTMT,
                          ~ timepoint*Nitrogen)
       
       pairs(marginal,
             adjust="tukey")
       
       CLD = cld(marginal,
                 Letters = letters,
                 adjust = "sidak")
       
       CLD
       
       
    ###Verbenone---------------------------------------------------------------------------------------------------
       #not detected in B. napus
       
       #not detected in S. alba

       Verbenone <- lm(sqrt(rel_amount) ~ timepoint*Drought+timepoint*Nitrogen+Drought*Nitrogen,
                       data = subset(scent_compounds_long, 
                                     compound == "Verbenone" & species =="Sarv"))
       
       summary(Verbenone)
       Anova(Verbenone)
       
       simulationOutput <- simulateResiduals(fittedModel = Verbenone) 
       plot(simulationOutput)
       testResiduals(simulationOutput)
       testZeroInflation(simulationOutput)

       
       favstats(rel_amount ~ Drought+Nitrogen,
                data = subset(scent_compounds_long, 
                              compound == "Verbenone" & species=="Sarv"))
       
       lsmeans(Verbenone, list(pairwise ~ Drought*Nitrogen), adjust="tukey")
       
    ###Indole-----------------------------------------------------------------------------
       #Indole was no compound that had a high contribution to dissimilarity between treatments, 
       #but was analyzed anyway to investigate effect of treatment on this N-containing volatile 
       
       Indole <- lm(sqrt(rel_amount) ~ timepoint*Drought+timepoint*Nitrogen+Drought*Nitrogen,
                        data = subset(scent_compounds_long, 
                                      compound == "Indole" & species=="Bnap" & timepoint!="14d"))
       
       Indole <- lm(sqrt(rel_amount) ~ timepoint*Drought+timepoint*Nitrogen+Drought*Nitrogen,
                        data = subset(scent_compounds_long, 
                                      compound == "Indole" & species=="Salb"))
       
       Indole <- lm(sqrt(rel_amount) ~ timepoint*Drought+timepoint*Nitrogen+Drought*Nitrogen,
                        data = subset(scent_compounds_long, 
                                      compound == "Indole" & species=="Sarv"))
       
       summary(Indole)
       Anova(Indole)
       
       simulationOutput <- simulateResiduals(fittedModel = Indole) 
       plot(simulationOutput)
       testResiduals(simulationOutput)
       testZeroInflation(simulationOutput)
       
       
       favstats(rel_amount ~ Drought+Nitrogen, 
                data = subset(scent_compounds_long, 
                              compound == "Indole" & species=="Bnap" & timepoint!="14d"))
       
       favstats(rel_amount ~ Nitrogen,
                data = subset(scent_compounds_long, 
                              compound == "Indole" & species=="Salb")) 
       
       favstats(rel_amount ~ Nitrogen,
                data = subset(scent_compounds_long, 
                              compound == "Indole" & species=="Salb"))
              # N- = 0.006 � 0.009
              # N+ = 0.02 � 0.02
       
       favstats(rel_amount ~ Drought+Nitrogen,
                data = subset(scent_compounds_long, 
                              compound == "Indole" & species=="Sarv"))
       
       #Pair-wise comparison Tukey
       lsmeans(Nonatriene, list(pairwise ~ Drought*Nitrogen), adjust="tukey")


  ##Compound classes that are relevant for differences in scent bouquet between treatments and time--------------
    #Create data frame for primer analysis
      #write.csv(scentwide_class_rel, "Scent_class_primer.csv") #-> to extract the compound classes, that contributed the most
      #to the dissimilarity between treatments, data were analyzed using SIMPER-analysis in PRIMER 6
      # see results from SIMPER in Table S6
       
    #Create subdata file scent classes
      scentwide_class_filter <- scentwide_class_rel %>%
         dplyr::select(c(1:8,10:14))
        
      scentwide_class_long <- gather(scentwide_class_filter, class, rel_amount, 9:13, factor_key = TRUE) 
    
    ###Plot emission of classes separated by time point-----------
      #see in Figure 4a-c
      p1 <- ggplot(subset(scentwide_class_long, species == "Bnap"),
                   aes(x = class,
                       y = log1p(rel_amount),
                       fill = treatment))+
              scale_fill_manual(values = c("#6dcbf7","#6dcbf7","#8D021F","#8D021F"))+
              geom_boxplot_pattern(width = 0.5,
                                   position = position_dodge(width = 0.6,
                                                             preserve = "single"), 
                                   color = "black", 
                                   pattern_color = NA,
                                   pattern_fill = "white",
                                   pattern_angle = 45, 
                                   pattern_density = 0.1, 
                                   pattern_spacing = 0.05, 
                                   pattern_key_scale_factor = 0.5,
                                   aes(pattern = "stripes"))+
              stat_summary(fun = "mean", 
                           geom ="point", 
                           shape = 23,
                           size = 2,
                           fill = "white",
                           aes(group = class),
                           position = position_dodge(width =  0.6))+
              theme_MS()+
              theme(axis.text.x = element_text(size = 10, 
                                               angle = 30, 
                                               hjust = 1, 
                                               vjust=  1),
                    legend.direction = "horizontal",
                    legend.position = c(0.7,1.1),
                    legend.background = element_blank(),
                    plot.title = element_text(face = "bold.italic"))+
              facet_grid(~ timepoint, scales = "free", space ="free")+
              labs(x = "Compound classes",
                   y = expression("log(Relative amount of scent emission)"),
                   title = "Brassica napus")
      p1
    
    
      p2 <- ggplot(subset(scentwide_class_long, species == "Salb"),
                   aes(x = class,
                       y = log1p(rel_amount),
                       fill = treatment))+
              scale_fill_manual(values = c("#6dcbf7","#6dcbf7","#8D021F","#8D021F"))+
              geom_boxplot_pattern(width = 0.5,
                                   position = position_dodge(width = 0.6,
                                                             preserve = "single"), 
                                   color = "black", 
                                   pattern_color = NA,
                                   pattern_fill = "white",
                                   pattern_angle = 45, 
                                   pattern_density = 0.1, 
                                   pattern_spacing = 0.05, 
                                   pattern_key_scale_factor = 0.5,
                                   aes(pattern = "stripes"))+
              stat_summary(fun = "mean", 
                           geom ="point", 
                           shape = 23,
                           size = 2,
                           fill = "white",
                           aes(group = class),
                           position = position_dodge(width = 0.6))+
              theme_MS()+
              theme(axis.text.x = element_text(size = 10, 
                                               angle = 30, 
                                               hjust = 1, 
                                               vjust = 1),
                    legend.direction = "horizontal",
                    legend.position = c(0.7,1.1),
                    legend.background = element_blank(),
                    plot.title = element_text(face = "bold.italic"))+
              facet_grid(~timepoint, scales = "free", space = "free")+
              labs(x = "Compound classes",
                   y =  expression("log(Relative amount of scent emission)"),
                   title = "Sinapis alba")
      p2
    
    
      p3 <- ggplot(subset(scentwide_class_long, species == "Sarv"),
                  aes(x = class,
                      y = log1p(rel_amount),
                      fill = treatment))+
              scale_fill_manual(values = c("#6dcbf7","#6dcbf7","#8D021F","#8D021F"))+
              geom_boxplot_pattern(width = 0.5,
                                   position = position_dodge(width = 0.6, 
                                                             preserve = "single"), 
                                   color = "black", 
                                   pattern_color = NA,
                                   pattern_fill="white",
                                   pattern_angle = 45, 
                                   pattern_density = 0.1,
                                   pattern_spacing = 0.05,
                                   pattern_key_scale_factor = 0.5,
                                   aes(pattern = "stripes"))+
              stat_summary(fun = "mean",
                           geom ="point", 
                           shape = 23,
                           size = 2,
                           fill = "white",
                           aes(group = class),
                           position = position_dodge(width = 0.6))+
              theme_MS()+
              theme(axis.text.x = element_text(size = 10, 
                                               angle = 30, 
                                               hjust = 1, 
                                               vjust = 1),
                    legend.position = c(0.7,1.1),
                    legend.background = element_blank(),
                    plot.title = element_text(face = "bold.italic"))+
              facet_grid(~timepoint, scales = "free", space="free")+
              labs(x ="Compound classes",
                   y = expression("log(Relative amount of scent emission)"),
                   title = "Sinapis arvensis")
      p3

    ###Statistic compound classes all species--------------
      #filter out bouquets of B. napus individuals at day 14
        df <- scentwide_class_long %>%
          filter(plant != "BN04_14d" & plant != "BN06_14d"& plant != "BN26_14d" & plant != "BN38_14d")

        stat <- lmer(sqrt(rel_amount) ~ species+(1|plantID), 
                      data = subset(df, class == "aromatics"),
                      REML = TRUE,
                      control = lmerControl(optimizer = "bobyqa", 
                                            optCtrl=list(maxfun = 100000)))

        stat <- lmer(sqrt(rel_amount) ~ species+(1|plantID), 
                      data = subset(df, class == "fatty acid-derived"),
                      REML = TRUE,
                      control = lmerControl(optimizer = "bobyqa", 
                                            optCtrl = list(maxfun = 100000)))

        stat <- lmer(sqrt(rel_amount) ~ species+(1|plantID), 
                      data = subset(df, class == "monoterpenes"),
                      REML=TRUE,
                      control = lmerControl(optimizer = "bobyqa", 
                                            optCtrl=list(maxfun = 100000)))

        stat <- lmer(sqrt(rel_amount) ~ species+(1|plantID), 
                      data = subset(df, class == "sesquiterpenes"),
                      REML = TRUE,
                      control = lmerControl(optimizer = "bobyqa", 
                                            optCtrl = list(maxfun = 100000)))
        
        stat <- lmer(sqrt(rel_amount) ~ species+(1|plantID), 
                     data = subset(df, class == "homoterpenes"),
                     REML = TRUE,
                     control = lmerControl(optimizer = "bobyqa", 
                                           optCtrl = list(maxfun = 100000)))
        
      #Check model fit
      simulationOutput <- simulateResiduals(fittedModel = stat) 
      plot(simulationOutput)
      testResiduals(simulationOutput)
      testZeroInflation(simulationOutput)

      summary(stat)
      Anova(stat)

      #Pair-wise comparison Tukey
      #See Results in Table S10
      lsmeans(stat, list(pairwise ~ species), adjust = "tukey")
      
      #See Results in Table S11
      favstats(rel_amount ~ species+class,
               data = df)


    ###Statistic compound classes for B. napus----------
      #see Results in Table S12
      statBN <- lm(sqrt(rel_amount) ~ timepoint*Drought+timepoint*Nitrogen+Drought*Nitrogen, 
                     data = subset(scentwide_class_long, species == "Bnap" & class == "aromatics" & timepoint!="14d"))
    
      statBN <- lmer(sqrt(rel_amount) ~ timepoint*Drought+timepoint*Nitrogen+Drought*Nitrogen+(1|plantID), 
                     data = subset(scentwide_class_long, species == "Bnap" & class == "fatty acid-derived" & timepoint!= "14d"),
                     REML = TRUE,
                     control = lmerControl(optimizer = "bobyqa", 
                                           optCtrl = list(maxfun = 100000)))
    
      statBN <- lm(sqrt(rel_amount) ~ timepoint*Drought+timepoint*Nitrogen+Drought*Nitrogen, 
                     data = subset(scentwide_class_long, species == "Bnap" & class == "monoterpenes" & timepoint!= "14d"))
    
      statBN <- lmer(sqrt(rel_amount) ~ timepoint*Drought+timepoint*Nitrogen+Drought*Nitrogen+(1|plantID), 
                     data = subset(scentwide_class_long, species == "Bnap" & class == "sesquiterpenes" & timepoint!= "14d"),
                     REML = TRUE,
                     control = lmerControl(optimizer = "bobyqa", 
                                           optCtrl = list(maxfun = 100000)))
      
      statBN <- lmer(sqrt(rel_amount) ~ timepoint*Drought+timepoint*Nitrogen+Drought*Nitrogen+(1|plantID), 
                     data = subset(scentwide_class_long, species == "Bnap" & class == "homoterpenes" & timepoint!= "14d"),
                     REML = TRUE,
                     control = lmerControl(optimizer = "bobyqa", 
                                           optCtrl = list(maxfun = 100000)))
      
      
      #Check model fit
      simulationOutput <- simulateResiduals(fittedModel = statBN) 
      plot(simulationOutput)
      testResiduals(simulationOutput)
      testZeroInflation(simulationOutput)
    
      summary(statBN)
      Anova(statBN)
      
      #Pair-wise comparison Tukey
      lsmeans(statBN, list(pairwise ~ timepoint), adjust="tukey")
    
      favstats(rel_amount ~ timepoint,
               data = subset(scentwide_class_long,
                             class == "sesquiterpenes" & species =="Bnap" & timepoint!= "14d"))
    
    
    ###Statistic compound classes for S. alba---------------------------------------------------------------------------
      #see Results in Table S12
      statSalb <- lmer(sqrt(rel_amount)~timepoint*Drought+timepoint*Nitrogen+Drought*Nitrogen+(1|plantID), 
                       data = subset(scentwide_class_long, species == "Salb" & class == "aromatics"),
                       REML = TRUE,
                       control = lmerControl(optimizer = "bobyqa", 
                                             optCtrl = list(maxfun = 100000)))
    
      statSalb <- lmer(sqrt(rel_amount)~timepoint*Drought+timepoint*Nitrogen+Drought*Nitrogen+(1|plantID), 
                       data = subset(scentwide_class_long, species == "Salb" & class == "fatty acid-derived"),
                       REML = TRUE,
                       control = lmerControl(optimizer = "bobyqa", 
                                             optCtrl = list(maxfun = 100000)))
    
      statSalb <- lmer(sqrt(rel_amount)~timepoint*Drought+timepoint*Nitrogen+Drought*Nitrogen+(1|plantID), 
                       data = subset(scentwide_class_long, species == "Salb" & class == "monoterpenes"),
                       REML = TRUE,
                       control = lmerControl(optimizer = "bobyqa", 
                                             optCtrl = list(maxfun = 100000)))
    
      statSalb <- lmer(sqrt(rel_amount)~timepoint*Drought+timepoint*Nitrogen+Drought*Nitrogen+(1|plantID), 
                       data = subset(scentwide_class_long, species == "Salb" & class == "sesquiterpenes"),
                       REML = TRUE,
                       control = lmerControl(optimizer = "bobyqa", 
                                             optCtrl = list(maxfun = 100000)))
      
      statSalb <- lmer(sqrt(rel_amount) ~ timepoint*Drought+timepoint*Nitrogen+Drought*Nitrogen+(1|plantID), 
                     data = subset(scentwide_class_long, species == "Salb" & class == "homoterpenes"),
                     REML = TRUE,
                     control = lmerControl(optimizer = "bobyqa", 
                                           optCtrl = list(maxfun = 100000)))
      
      #check model fit
      simulationOutput <- simulateResiduals(fittedModel = statSalb) 
      plot(simulationOutput)
      testResiduals(simulationOutput)
      testZeroInflation(simulationOutput)
    
      summary(statSalb)
      Anova(statSalb)
      
      #Pair-wise comparison Tukey
      lsmeans(statSalb, list(pairwise ~ timepoint*Drought), adjust="tukey")
    
      favstats(rel_amount ~ timepoint+Drought,
               data = subset(scentwide_class_long, class == "homoterpenes" & species =="Salb"))
    
    ###Statistic compound classes for S. arvensis------
      #see Results in Table S12
      statSarv <- lmer(sqrt(rel_amount)~timepoint*Drought+timepoint*Nitrogen+Drought*Nitrogen + (1|plantID), 
                       data = subset(scentwide_class_long, species == "Sarv" & class == "aromatics"),
                       REML = TRUE,
                       control = lmerControl(optimizer = "bobyqa", 
                                             optCtrl = list(maxfun = 100000)))
    
      statSarv <- lmer(sqrt(rel_amount)~timepoint*Drought+timepoint*Nitrogen+Drought*Nitrogen + (1|plantID), 
                       data = subset(scentwide_class_long, species == "Sarv" & class == "fatty acid-derived"),
                       REML = TRUE,
                       control = lmerControl(optimizer = "bobyqa", 
                                             optCtrl = list(maxfun = 100000)))
    
      statSarv <- lmer((rel_amount)^2~timepoint*Drought+timepoint*Nitrogen+Drought*Nitrogen + (1|plantID), 
                       data = subset(scentwide_class_long, species == "Sarv" & class == "monoterpenes"),
                       REML = TRUE,
                       control = lmerControl(optimizer = "bobyqa", 
                                             optCtrl = list(maxfun = 100000)))
    
      statSarv <- lmer(sqrt(rel_amount)~timepoint*Drought+timepoint*Nitrogen+Drought*Nitrogen + (1|plantID), 
                       data = subset(scentwide_class_long, species == "Sarv" & class == "sesquiterpenes"),
                       REML = TRUE,
                       control = lmerControl(optimizer = "bobyqa", 
                                             optCtrl = list(maxfun = 100000)))
      
      statSarv <- lmer(sqrt(rel_amount) ~ timepoint*Drought+timepoint*Nitrogen+Drought*Nitrogen+(1|plantID), 
                     data = subset(scentwide_class_long, species == "Sarv" & class == "homoterpenes"),
                     REML = TRUE,
                     control = lmerControl(optimizer = "bobyqa", 
                                           optCtrl = list(maxfun = 100000)))
      
      #Check model fit
      simulationOutput <- simulateResiduals(fittedModel = statSarv) 
      plot(simulationOutput)
      testResiduals(simulationOutput)
      testZeroInflation(simulationOutput)
      
      summary(statSarv)
      Anova(statSarv)
      
      #Pair-wise comparison Tukey
      lsmeans(statSarv, list(pairwise ~ timepoint*Drought), adjust="tukey")
    
      favstats(rel_amount ~ timepoint+Drought,
               data = subset(scentwide_class_long, class == "sesquiterpenes" & species =="Sarv"))


#*****************************************************************************************************************
#*****************************************************************************************************************

#Session info---------------------------------------------------------------
sessionInfo()
