# Supplementary material for: Water Deficit, Nitrogen Availability, and Their Combination Differently Affect Floral Scent Emission in Three Brassicaceae Species
Source: J Chem Ecol. 2022 Dec 16;48(11-12):882–99. doi: 10.1007/s10886-022-01393-z (PMC9840598; doi:10.1007/s10886-022-01393-z)
Supplement: Supplementary file 10 — (CSV 372 KB) [file 10886_2022_1393_MOESM10_ESM.csv]

	plantID	timepoint	compound	area	rettime	standard_area	species	class	funct_group
1	Sarv02	0	cis-3-Hexenol	2589433	5.187	1584406	Sarv	fatty acid-derived	alcohol
2	Sarv02	0	Benzaldehyde	30996592	7.646	1584406	Sarv	aromatics	aldehyde
3	Sarv02	0	6-Methyl-5-heptene-2-one	2632173	8.159	1584406	Sarv	monoterpenes	ketone
4	Sarv02	0	Myrcene	7832493	8.248	1584406	Sarv	monoterpenes	hydrocarbon
5	Sarv02	0	(3Z)-3-Hexenyl acetate	19170751	8.673	1584406	Sarv	fatty acid-derived	acetate
6	Sarv02	0	D-Limonene	5600835	9.248	1584406	Sarv	monoterpenes	hydrocarbon
7	Sarv02	0	beta-Phellandrene	3588424	9.293	1584406	Sarv	monoterpenes	hydrocarbon
8	Sarv02	0	Benzyl alcohol	14302442	9.465	1584406	Sarv	aromatics	alcohol
9	Sarv02	0	trans-Ocimene	60457960	9.736	1584406	Sarv	monoterpenes	hydrocarbon
10	Sarv02	0	alpha-Pinene oxide	950460	10.369	1584406	Sarv	monoterpenes	epoxy
11	Sarv02	0	Unknown3	2668183	10.499	1584406	Sarv	Unknown3	Unknown3
12	Sarv02	0	alpha-Terpinolene	1049912	10.65	1584406	Sarv	monoterpenes	hydrocarbon
13	Sarv02	0	Linalool	1893365	11.025	1584406	Sarv	monoterpenes	alcohol
14	Sarv02	0	(3E)-4,8-dimethyl-1,3,7-Nonatriene	4381787	11.339	1584406	Sarv	homoterpenes	hydrocarbon
15	Sarv02	0	Unknown5	4108377	11.546	1584406	Sarv	Unknown5	Unknown5
16	Sarv02	0	Neo-allo-ocimene	3267767	11.711	1584406	Sarv	monoterpenes	hydrocarbon
17	Sarv02	0	1,3,8-p-menthatriene	15672481	11.769	1584406	Sarv	monoterpenes	hydrocarbon
18	Sarv02	0	Benzyl cyanide	6175872	11.99	1584406	Sarv	aromatics	N-containing
19	Sarv02	0	Unknown7	1346232	12.079	1584406	Sarv	Unknown7	Unknown7
20	Sarv02	0	trans-Verbenol	6055331	12.178	1584406	Sarv	monoterpenes	alcohol
21	Sarv02	0	p-Mentha-1,5-dien-8-ol	2196164	12.816	1584406	Sarv	fatty acid-derived	alcohol
22	Sarv02	0	alpha-Terpineol	9900950	13.408	1584406	Sarv	monoterpenes	alcohol
23	Sarv02	0	Verbenone	38406074	13.731	1584406	Sarv	monoterpenes	ketone
24	Sarv02	0	2-Aminobenzaldehyde	8434904	13.935	1584406	Sarv	aromatics	aldehyde
25	Sarv02	0	Indole	9914664	15.649	1584406	Sarv	aromatics	N-containing
26	Sarv02	0	Caryophyllene	4847008	18.455	1584406	Sarv	sesquiterpenes	hydrocarbon
27	Sarv02	0	3(E),7(E)-4,8,12-Trimethyltrideca-1,3,7,11-tetraene	1517572	21.558	1584406	Sarv	homoterpenes	hydrocarbon
28	Sarv02	48	cis-3-Hexenol	2763371	5.198	1584406	Sarv	fatty acid-derived	alcohol
29	Sarv02	48	alpha-Pinene	6584790	6.876	1584406	Sarv	monoterpenes	hydrocarbon
30	Sarv02	48	Sabinene	2308841	7.838	1584406	Sarv	monoterpenes	hydrocarbon
31	Sarv02	48	beta-Pinene	1735349	7.955	1584406	Sarv	monoterpenes	hydrocarbon
32	Sarv02	48	Myrcene	4579023	8.252	1584406	Sarv	monoterpenes	hydrocarbon
33	Sarv02	48	(3Z)-3-Hexenyl acetate	20780420	8.671	1584406	Sarv	fatty acid-derived	acetate
34	Sarv02	48	D-Limonene	6032076	9.249	1584406	Sarv	monoterpenes	hydrocarbon
35	Sarv02	48	beta-Phellandrene	5620507	9.292	1584406	Sarv	monoterpenes	hydrocarbon
36	Sarv02	48	trans-Ocimene	15219072	9.685	1584406	Sarv	monoterpenes	hydrocarbon
37	Sarv02	48	(3E)-4,8-dimethyl-1,3,7-Nonatriene	1313840	11.333	1584406	Sarv	homoterpenes	hydrocarbon
38	Sarv02	48	Unknown5	812012	11.542	1584406	Sarv	Unknown5	Unknown5
39	Sarv02	48	Neo-allo-ocimene	891789	11.7	1584406	Sarv	monoterpenes	hydrocarbon
40	Sarv02	48	1,3,8-p-menthatriene	2456977	11.753	1584406	Sarv	monoterpenes	hydrocarbon
41	Sarv02	48	alpha-Terpineol	1358401	13.376	1584406	Sarv	monoterpenes	alcohol
42	Sarv02	48	Verbenone	8697353	13.676	1584406	Sarv	monoterpenes	ketone
43	Sarv02	7T	alpha-Pinene	3787765	6.882	2173063	Sarv	monoterpenes	hydrocarbon
44	Sarv02	7T	Benzaldehyde	7275228	7.648	2173063	Sarv	aromatics	aldehyde
45	Sarv02	7T	beta-Pinene	641774	7.981	2173063	Sarv	monoterpenes	hydrocarbon
46	Sarv02	7T	(3Z)-3-Hexenyl acetate	2843915	8.668	2173063	Sarv	fatty acid-derived	acetate
47	Sarv02	7T	D-Limonene	2596513	9.26	2173063	Sarv	monoterpenes	hydrocarbon
48	Sarv02	7T	beta-Phellandrene	576295	9.312	2173063	Sarv	monoterpenes	hydrocarbon
49	Sarv02	7T	trans-Ocimene	2573408	9.47	2173063	Sarv	monoterpenes	hydrocarbon
50	Sarv02	7T	Unknown2	1035222	10.339	2173063	Sarv	Unknown2	Unknown2
51	Sarv02	7T	Verbenone	1550430	13.675	2173063	Sarv	monoterpenes	ketone
52	Sarv02	7T	Hexadecanoic acid	4818641	28.496	2173063	Sarv	fatty acid-derived	carboxy
53	Sarv04	0	Benzaldehyde	9092031	7.631	1584406	Sarv	aromatics	aldehyde
55	Sarv04	0	6-Methyl-5-heptene-2-one	2361761	8.161	1584406	Sarv	monoterpenes	ketone
56	Sarv04	0	Myrcene	7582484	8.253	1584406	Sarv	monoterpenes	hydrocarbon
57	Sarv04	0	(3Z)-3-Hexenyl acetate	6323948	8.657	1584406	Sarv	fatty acid-derived	acetate
58	Sarv04	0	D-Limonene	6371467	9.25	1584406	Sarv	monoterpenes	hydrocarbon
59	Sarv04	0	beta-Phellandrene	4063051	9.292	1584406	Sarv	monoterpenes	hydrocarbon
60	Sarv04	0	Benzyl alcohol	8654059	9.434	1584406	Sarv	aromatics	alcohol
61	Sarv04	0	trans-Ocimene	34192043	9.707	1584406	Sarv	monoterpenes	hydrocarbon
62	Sarv04	0	1,3,8-p-menthatriene	3394413	11.755	1584406	Sarv	monoterpenes	hydrocarbon
63	Sarv04	0	alpha-Terpineol	1808540	13.393	1584406	Sarv	monoterpenes	alcohol
64	Sarv04	0	Verbenone	15383848	13.702	1584406	Sarv	monoterpenes	ketone
65	Sarv04	0	Indole	2202500	15.662	1584406	Sarv	aromatics	N-containing
66	Sarv04	0	Caryophyllene	1861710	18.454	1584406	Sarv	sesquiterpenes	hydrocarbon
67	Sarv04	0	Hexadecanoic acid	69838994	28.694	1584406	Sarv	fatty acid-derived	carboxy
68	Sarv04	0	Linolenic acid	82105405	31.418	1584406	Sarv	fatty acid-derived	carboxy
69	Sarv04	0	Octadecanoic acid	31492404	31.749	1584406	Sarv	fatty acid-derived	carboxy
70	Sarv04	0	Unknown25	5760167	33.839	1584406	Sarv	Unknown25	Unknown25
71	Sarv04	0	Unknown26	1715507	35.454	1584406	Sarv	Unknown26	Unknown26
73	Sarv04	48	1,2-Cyclopentanedione	844851	6.792	1584406	Sarv	aromatics	ketone
75	Sarv04	48	Myrcene	8260317	8.253	1584406	Sarv	monoterpenes	hydrocarbon
76	Sarv04	48	(3Z)-3-Hexenyl acetate	5671776	8.653	1584406	Sarv	fatty acid-derived	acetate
77	Sarv04	48	D-Limonene	8230905	9.25	1584406	Sarv	monoterpenes	hydrocarbon
78	Sarv04	48	beta-Phellandrene	4713689	9.292	1584406	Sarv	monoterpenes	hydrocarbon
79	Sarv04	48	trans-Ocimene	24533403	9.696	1584406	Sarv	monoterpenes	hydrocarbon
80	Sarv04	48	Acetophenone	1846826	10.181	1584406	Sarv	aromatics	ketone
81	Sarv04	48	1,3,8-p-menthatriene	4370383	11.755	1584406	Sarv	monoterpenes	hydrocarbon
82	Sarv04	48	Unknown6	2095583	11.982	1584406	Sarv	Unknown6	Unknown6
83	Sarv04	48	Verbenone	9638211	13.682	1584406	Sarv	monoterpenes	ketone
84	Sarv04	48	Coumaran	1590501	13.979	1584406	Sarv	aromatics	NA
85	Sarv04	48	Indole	2422431	15.657	1584406	Sarv	aromatics	N-containing
86	Sarv04	48	Caryophyllene	2952197	18.455	1584406	Sarv	sesquiterpenes	hydrocarbon
87	Sarv04	48	Hexadecanoic acid	56481298	28.665	1584406	Sarv	fatty acid-derived	carboxy
88	Sarv04	48	Linolenic acid	94649259	31.431	1584406	Sarv	fatty acid-derived	carboxy
89	Sarv04	48	Octadecanoic acid	19543588	31.718	1584406	Sarv	fatty acid-derived	carboxy
90	Sarv04	48	Unknown25	9166247	33.839	1584406	Sarv	Unknown25	Unknown25
91	Sarv04	48	Unknown27	4848259	39.589	1584406	Sarv	Unknown27	Unknown27
92	Sarv04	14T	alpha-Pinene	1892822	6.895	2052163	Sarv	monoterpenes	hydrocarbon
93	Sarv04	14T	trans-Ocimene	777839	9.676	2052163	Sarv	monoterpenes	hydrocarbon
94	Sarv04	7T	alpha-Pinene	2912576	6.878	2173063	Sarv	monoterpenes	hydrocarbon
95	Sarv04	7T	Benzaldehyde	7989871	7.64	2173063	Sarv	aromatics	aldehyde
96	Sarv04	7T	Sabinene	1196429	7.839	2173063	Sarv	monoterpenes	hydrocarbon
97	Sarv04	7T	Myrcene	8094924	8.256	2173063	Sarv	monoterpenes	hydrocarbon
98	Sarv04	7T	Unknown1	5224715	8.645	2173063	Sarv	Unknown1	Unknown1
99	Sarv04	7T	D-Limonene	7526034	9.255	2173063	Sarv	monoterpenes	hydrocarbon
100	Sarv04	7T	beta-Phellandrene	7025322	9.295	2173063	Sarv	monoterpenes	hydrocarbon
101	Sarv04	7T	cis-Ocimene	6021382	9.421	2173063	Sarv	monoterpenes	hydrocarbon
102	Sarv04	7T	trans-Ocimene	35598296	9.714	2173063	Sarv	monoterpenes	hydrocarbon
103	Sarv04	7T	Unknown2	4138643	10.335	2173063	Sarv	Unknown2	Unknown2
104	Sarv04	7T	Unknown5	1564925	11.544	2173063	Sarv	Unknown5	Unknown5
105	Sarv04	7T	Neo-allo-ocimene	1419118	11.704	2173063	Sarv	monoterpenes	hydrocarbon
106	Sarv04	7T	1,3,8-p-menthatriene	5806184	11.757	2173063	Sarv	monoterpenes	hydrocarbon
107	Sarv04	7T	trans-Verbenol	509361	12.168	2173063	Sarv	monoterpenes	alcohol
108	Sarv04	7T	alpha-Terpineol	1243837	13.381	2173063	Sarv	monoterpenes	alcohol
109	Sarv04	7T	Verbenone	8225000	13.679	2173063	Sarv	monoterpenes	ketone
110	Sarv04	7T	Indole	1879381	15.652	2173063	Sarv	aromatics	N-containing
111	Sarv04	7T	Hexadecanoic acid	12264494	28.542	2173063	Sarv	fatty acid-derived	carboxy
112	Sarv04	7T	Linolenic acid	2660899	31.217	2173063	Sarv	fatty acid-derived	carboxy
113	Sarv04	7T	Octadecanoic acid	2933094	31.606	2173063	Sarv	fatty acid-derived	carboxy
115	Sarv05	0	alpha-Pinene	1247053	6.879	1584406	Sarv	monoterpenes	hydrocarbon
116	Sarv05	0	Benzaldehyde	8055852	7.642	1584406	Sarv	aromatics	aldehyde
117	Sarv05	0	Sabinene	1821818	7.84	1584406	Sarv	monoterpenes	hydrocarbon
118	Sarv05	0	Myrcene	14147009	8.261	1584406	Sarv	monoterpenes	hydrocarbon
119	Sarv05	0	D-Limonene	14071770	9.256	1584406	Sarv	monoterpenes	hydrocarbon
120	Sarv05	0	beta-Phellandrene	9796393	9.298	1584406	Sarv	monoterpenes	hydrocarbon
121	Sarv05	0	cis-Ocimene	7910665	9.419	1584406	Sarv	monoterpenes	hydrocarbon
122	Sarv05	0	trans-Ocimene	33050216	9.704	1584406	Sarv	monoterpenes	hydrocarbon
123	Sarv05	0	(3E)-4,8-dimethyl-1,3,7-Nonatriene	979636	11.335	1584406	Sarv	homoterpenes	hydrocarbon
124	Sarv05	0	Unknown5	1221906	11.544	1584406	Sarv	Unknown5	Unknown5
125	Sarv05	0	Neo-allo-ocimene	1101523	11.702	1584406	Sarv	monoterpenes	hydrocarbon
126	Sarv05	0	1,3,8-p-menthatriene	4215101	11.754	1584406	Sarv	monoterpenes	hydrocarbon
127	Sarv05	0	trans-Verbenol	1294268	12.166	1584406	Sarv	monoterpenes	alcohol
128	Sarv05	0	alpha-Terpineol	3451158	13.38	1584406	Sarv	monoterpenes	alcohol
129	Sarv05	0	Verbenone	14577514	13.686	1584406	Sarv	monoterpenes	ketone
130	Sarv05	0	Indole	2738430	15.665	1584406	Sarv	aromatics	N-containing
131	Sarv05	0	alpha-Longipinene	13995928	16.945	1584406	Sarv	sesquiterpenes	hydrocarbon
132	Sarv05	0	beta-Cubebene	1447893	17.755	1584406	Sarv	sesquiterpenes	hydrocarbon
133	Sarv05	0	Longifolene	1489198	18.056	1584406	Sarv	sesquiterpenes	hydrocarbon
134	Sarv05	0	Caryophyllene	25769135	18.475	1584406	Sarv	sesquiterpenes	hydrocarbon
135	Sarv05	48	Benzaldehyde	9591135	7.635	1584406	Sarv	aromatics	aldehyde
136	Sarv05	48	Myrcene	11312227	8.259	1584406	Sarv	monoterpenes	hydrocarbon
137	Sarv05	48	D-Limonene	10213318	9.255	1584406	Sarv	monoterpenes	hydrocarbon
138	Sarv05	48	beta-Phellandrene	6824137	9.296	1584406	Sarv	monoterpenes	hydrocarbon
139	Sarv05	48	trans-Ocimene	35518442	9.71	1584406	Sarv	monoterpenes	hydrocarbon
140	Sarv05	48	1,3,8-p-menthatriene	5359178	11.756	1584406	Sarv	monoterpenes	hydrocarbon
141	Sarv05	48	trans-Verbenol	1343394	12.166	1584406	Sarv	monoterpenes	alcohol
142	Sarv05	48	alpha-Terpineol	2851090	13.379	1584406	Sarv	monoterpenes	alcohol
143	Sarv05	48	Verbenone	12178297	13.685	1584406	Sarv	monoterpenes	ketone
144	Sarv05	48	Indole	1765194	15.65	1584406	Sarv	aromatics	N-containing
145	Sarv05	48	alpha-Longipinene	11545524	16.944	1584406	Sarv	sesquiterpenes	hydrocarbon
146	Sarv05	48	beta-Cubebene	992990	17.756	1584406	Sarv	sesquiterpenes	hydrocarbon
147	Sarv05	48	Longifolene	1013410	18.056	1584406	Sarv	sesquiterpenes	hydrocarbon
148	Sarv05	48	Caryophyllene	20440477	18.469	1584406	Sarv	sesquiterpenes	hydrocarbon
149	Sarv05	48	Hexadecanoic acid	21717925	28.562	1584406	Sarv	fatty acid-derived	carboxy
150	Sarv05	48	Linolenic acid	5466006	31.235	1584406	Sarv	fatty acid-derived	carboxy
151	Sarv05	48	Octadecanoic acid	8880990	31.629	1584406	Sarv	fatty acid-derived	carboxy
152	Sarv05	48	Unknown25	1495298	33.819	1584406	Sarv	Unknown25	Unknown25
153	Sarv05	14T	Benzaldehyde	22951100	7.658	2052163	Sarv	aromatics	aldehyde
154	Sarv05	14T	Myrcene	8871610	8.248	2052163	Sarv	monoterpenes	hydrocarbon
155	Sarv05	14T	(3Z)-3-Hexenyl acetate	28381868	8.703	2052163	Sarv	fatty acid-derived	acetate
156	Sarv05	14T	D-Limonene	7399414	9.266	2052163	Sarv	monoterpenes	hydrocarbon
157	Sarv05	14T	beta-Phellandrene	3058000	9.3	2052163	Sarv	monoterpenes	hydrocarbon
158	Sarv05	14T	cis-Ocimene	9682699	9.432	2052163	Sarv	monoterpenes	hydrocarbon
159	Sarv05	14T	trans-Ocimene	69973266	9.759	2052163	Sarv	monoterpenes	hydrocarbon
160	Sarv05	14T	alpha-Terpinolene	1373996	10.658	2052163	Sarv	monoterpenes	hydrocarbon
161	Sarv05	14T	Nonanal	4389079	11.154	2052163	Sarv	fatty acid-derived	aldehyde
162	Sarv05	14T	(3E)-4,8-dimethyl-1,3,7-Nonatriene	4320166	11.344	2052163	Sarv	homoterpenes	hydrocarbon
163	Sarv05	14T	Unknown5	2090096	11.552	2052163	Sarv	Unknown5	Unknown5
164	Sarv05	14T	Neo-allo-ocimene	3901756	11.715	2052163	Sarv	monoterpenes	hydrocarbon
165	Sarv05	14T	1,3,8-p-menthatriene	7631375	11.77	2052163	Sarv	monoterpenes	hydrocarbon
166	Sarv05	14T	Benzyl cyanide	9720473	12.007	2052163	Sarv	aromatics	N-containing
167	Sarv05	14T	trans-Verbenol	2100886	12.181	2052163	Sarv	monoterpenes	alcohol
168	Sarv05	14T	alpha-Terpineol	4080529	13.397	2052163	Sarv	monoterpenes	alcohol
169	Sarv05	14T	Verbenone	18144574	13.706	2052163	Sarv	monoterpenes	ketone
170	Sarv05	14T	2-Aminobenzaldehyde	26092475	13.991	2052163	Sarv	aromatics	aldehyde
171	Sarv05	14T	Indole	7684147	15.675	2052163	Sarv	aromatics	N-containing
172	Sarv05	14T	1-Nitro-2-phenylethane	2846519	15.821	2052163	Sarv	aromatics	N-containing
173	Sarv05	14T	alpha-Longipinene	26157996	16.967	2052163	Sarv	sesquiterpenes	hydrocarbon
174	Sarv05	14T	beta-Cubebene	2836826	17.764	2052163	Sarv	sesquiterpenes	hydrocarbon
175	Sarv05	14T	Longifolene	3169084	18.064	2052163	Sarv	sesquiterpenes	hydrocarbon
176	Sarv05	14T	Caryophyllene	33940700	18.494	2052163	Sarv	sesquiterpenes	hydrocarbon
177	Sarv05	14T	(E)-beta-Farnesene	966876	19.114	2052163	Sarv	sesquiterpenes	hydrocarbon
178	Sarv05	14T	alpha-Humulene	3192468	19.218	2052163	Sarv	sesquiterpenes	hydrocarbon
179	Sarv05	14T	gamma-Humulene	3357775	19.792	2052163	Sarv	sesquiterpenes	hydrocarbon
180	Sarv05	14T	beta-Himachalene	5071513	20.145	2052163	Sarv	sesquiterpenes	hydrocarbon
181	Sarv05	14T	(E,E)-alpha-Farnesene	2269441	20.18	2052163	Sarv	sesquiterpenes	hydrocarbon
182	Sarv05	14T	Caryophyllene oxide	1955623	21.784	2052163	Sarv	sesquiterpenes	alcohol
183	Sarv05	14T	Unknown22	2355968	22.003	2052163	Sarv	Unknown22	Unknown22
339	Sarv07	14T	Unknown22	639793	21.996	1883436	Sarv	Unknown22	Unknown22
185	Sarv05	14T	Longiverbenone	1390541	23.018	2052163	Sarv	sesquiterpenes	ketone
187	Sarv05	7T	Benzaldehyde	37816685	7.665	2173063	Sarv	aromatics	aldehyde
188	Sarv05	7T	Myrcene	6347673	8.251	2173063	Sarv	monoterpenes	hydrocarbon
189	Sarv05	7T	D-Limonene	5957641	9.252	2173063	Sarv	monoterpenes	hydrocarbon
190	Sarv05	7T	beta-Phellandrene	4932905	9.293	2173063	Sarv	monoterpenes	hydrocarbon
191	Sarv05	7T	cis-Ocimene	9420135	9.426	2173063	Sarv	monoterpenes	hydrocarbon
192	Sarv05	7T	trans-Ocimene	63884576	9.743	2173063	Sarv	monoterpenes	hydrocarbon
193	Sarv05	7T	Unknown2	3734282	10.335	2173063	Sarv	Unknown2	Unknown2
194	Sarv05	7T	alpha-Terpinolene	1171695	10.652	2173063	Sarv	monoterpenes	hydrocarbon
195	Sarv05	7T	p-Cymenene	4394788	10.786	2173063	Sarv	aromatics	hydrocarbon
196	Sarv05	7T	(3E)-4,8-dimethyl-1,3,7-Nonatriene	3256483	11.338	2173063	Sarv	homoterpenes	hydrocarbon
197	Sarv05	7T	Unknown5	2272801	11.546	2173063	Sarv	Unknown5	Unknown5
198	Sarv05	7T	Neo-allo-ocimene	2279459	11.706	2173063	Sarv	monoterpenes	hydrocarbon
199	Sarv05	7T	1,3,8-p-menthatriene	7687107	11.76	2173063	Sarv	monoterpenes	hydrocarbon
200	Sarv05	7T	Unknown7	1049815	12.079	2173063	Sarv	Unknown7	Unknown7
201	Sarv05	7T	trans-Verbenol	3831172	12.175	2173063	Sarv	monoterpenes	alcohol
202	Sarv05	7T	alpha-Terpineol	6578284	13.401	2173063	Sarv	monoterpenes	alcohol
203	Sarv05	7T	Verbenone	31426257	13.724	2173063	Sarv	monoterpenes	ketone
204	Sarv05	7T	2-Aminobenzaldehyde	19725018	13.963	2173063	Sarv	aromatics	aldehyde
205	Sarv05	7T	Indole	7895791	15.647	2173063	Sarv	aromatics	N-containing
206	Sarv05	7T	alpha-Cubebene	907570	16.852	2173063	Sarv	sesquiterpenes	hydrocarbon
207	Sarv05	7T	alpha-Longipinene	11395917	16.947	2173063	Sarv	sesquiterpenes	hydrocarbon
208	Sarv05	7T	Longifolene	822970	18.057	2173063	Sarv	sesquiterpenes	hydrocarbon
209	Sarv05	7T	Caryophyllene	23645998	18.476	2173063	Sarv	sesquiterpenes	hydrocarbon
210	Sarv05	7T	alpha-Humulene	2282572	19.21	2173063	Sarv	sesquiterpenes	hydrocarbon
211	Sarv05	7T	gamma-Humulene	1270688	19.783	2173063	Sarv	sesquiterpenes	hydrocarbon
212	Sarv05	7T	beta-Himachalene	2224339	20.137	2173063	Sarv	sesquiterpenes	hydrocarbon
213	Sarv05	7T	(E,E)-alpha-Farnesene	790136	20.175	2173063	Sarv	sesquiterpenes	hydrocarbon
214	Sarv05	7T	Hexadecanoic acid	6780967	28.519	2173063	Sarv	fatty acid-derived	carboxy
215	Sarv06	0	alpha-Pinene	2248153	6.878	2173063	Sarv	monoterpenes	hydrocarbon
216	Sarv06	0	Sabinene	2431662	7.839	2173063	Sarv	monoterpenes	hydrocarbon
217	Sarv06	0	Myrcene	14025719	8.261	2173063	Sarv	monoterpenes	hydrocarbon
218	Sarv06	0	(3Z)-3-Hexenyl acetate	5892373	8.662	2173063	Sarv	fatty acid-derived	acetate
219	Sarv06	0	D-Limonene	14075091	9.271	2173063	Sarv	monoterpenes	hydrocarbon
220	Sarv06	0	beta-Phellandrene	11450530	9.31	2173063	Sarv	monoterpenes	hydrocarbon
221	Sarv06	0	cis-Ocimene	5010320	9.427	2173063	Sarv	monoterpenes	hydrocarbon
222	Sarv06	0	trans-Ocimene	33917423	9.72	2173063	Sarv	monoterpenes	hydrocarbon
223	Sarv06	0	(3E)-4,8-dimethyl-1,3,7-Nonatriene	1282571	11.34	2173063	Sarv	homoterpenes	hydrocarbon
224	Sarv06	0	Unknown5	2486537	11.549	2173063	Sarv	Unknown5	Unknown5
225	Sarv06	0	Neo-allo-ocimene	1095894	11.705	2173063	Sarv	monoterpenes	hydrocarbon
226	Sarv06	0	1,3,8-p-menthatriene	7106679	11.763	2173063	Sarv	monoterpenes	hydrocarbon
227	Sarv06	0	trans-Verbenol	1030500	12.172	2173063	Sarv	monoterpenes	alcohol
228	Sarv06	0	alpha-Terpineol	1804518	13.386	2173063	Sarv	monoterpenes	alcohol
229	Sarv06	0	alpha-Longipinene	16830940	16.952	2173063	Sarv	sesquiterpenes	hydrocarbon
230	Sarv06	0	Longifolene	1600988	18.059	2173063	Sarv	sesquiterpenes	hydrocarbon
231	Sarv06	0	Caryophyllene	9601968	18.462	2173063	Sarv	sesquiterpenes	hydrocarbon
232	Sarv06	0	gamma-Humulene	1574533	19.784	2173063	Sarv	sesquiterpenes	hydrocarbon
233	Sarv06	0	beta-Himachalene	1776433	20.138	2173063	Sarv	sesquiterpenes	hydrocarbon
234	Sarv06	0	Longiverbenone	1059221	23.014	2173063	Sarv	sesquiterpenes	ketone
235	Sarv06	48	Benzaldehyde	14160294	7.637	2173063	Sarv	aromatics	aldehyde
236	Sarv06	48	Myrcene	10939685	8.253	2173063	Sarv	monoterpenes	hydrocarbon
237	Sarv06	48	(3Z)-3-Hexenyl acetate	4932245	8.657	2173063	Sarv	fatty acid-derived	acetate
238	Sarv06	48	D-Limonene	8977600	9.254	2173063	Sarv	monoterpenes	hydrocarbon
239	Sarv06	48	beta-Phellandrene	7919331	9.294	2173063	Sarv	monoterpenes	hydrocarbon
240	Sarv06	48	cis-Ocimene	7248156	9.423	2173063	Sarv	monoterpenes	hydrocarbon
241	Sarv06	48	trans-Ocimene	44907272	9.724	2173063	Sarv	monoterpenes	hydrocarbon
242	Sarv06	48	Unknown2	2626276	10.333	2173063	Sarv	Unknown2	Unknown2
243	Sarv06	48	alpha-Pinene oxide	1414647	10.374	2173063	Sarv	monoterpenes	epoxy
244	Sarv06	48	alpha-Terpinolene	928464	10.651	2173063	Sarv	monoterpenes	hydrocarbon
245	Sarv06	48	Unknown5	1700663	11.545	2173063	Sarv	Unknown5	Unknown5
246	Sarv06	48	Neo-allo-ocimene	1629319	11.704	2173063	Sarv	monoterpenes	hydrocarbon
247	Sarv06	48	1,3,8-p-menthatriene	5517651	11.757	2173063	Sarv	monoterpenes	hydrocarbon
248	Sarv06	48	Unknown7	690571	12.082	2173063	Sarv	Unknown7	Unknown7
249	Sarv06	48	trans-Verbenol	4795730	12.18	2173063	Sarv	monoterpenes	alcohol
250	Sarv06	48	alpha-Terpineol	4518374	13.401	2173063	Sarv	monoterpenes	alcohol
251	Sarv06	48	Verbenone	30657222	13.724	2173063	Sarv	monoterpenes	ketone
252	Sarv06	48	2-Aminobenzaldehyde	9584602	13.938	2173063	Sarv	aromatics	aldehyde
253	Sarv06	48	Indole	9824848	15.655	2173063	Sarv	aromatics	N-containing
254	Sarv06	48	alpha-Longipinene	22255074	16.957	2173063	Sarv	sesquiterpenes	hydrocarbon
255	Sarv06	48	beta-Cubebene	990296	17.756	2173063	Sarv	sesquiterpenes	hydrocarbon
256	Sarv06	48	Longifolene	2673169	18.058	2173063	Sarv	sesquiterpenes	hydrocarbon
257	Sarv06	48	Caryophyllene	14156833	18.465	2173063	Sarv	sesquiterpenes	hydrocarbon
258	Sarv06	48	gamma-Humulene	2388612	19.784	2173063	Sarv	sesquiterpenes	hydrocarbon
259	Sarv06	48	beta-Himachalene	4021917	20.14	2173063	Sarv	sesquiterpenes	hydrocarbon
260	Sarv06	48	Longiverbenone	1657037	23.019	2173063	Sarv	sesquiterpenes	ketone
261	Sarv06	48	Hexadecanoic acid	12703822	28.538	2173063	Sarv	fatty acid-derived	carboxy
262	Sarv06	48	Linolenic acid	8765863	31.249	2173063	Sarv	fatty acid-derived	carboxy
263	Sarv06	48	Octadecanoic acid	3279292	31.611	2173063	Sarv	fatty acid-derived	carboxy
264	Sarv06	48	Unknown25	1580002	33.819	2173063	Sarv	Unknown25	Unknown25
265	Sarv07	0	Benzaldehyde	9911023	7.636	2173063	Sarv	aromatics	aldehyde
266	Sarv07	0	Myrcene	6195007	8.245	2173063	Sarv	monoterpenes	hydrocarbon
267	Sarv07	0	D-Limonene	4744530	9.26	2173063	Sarv	monoterpenes	hydrocarbon
268	Sarv07	0	beta-Phellandrene	2708746	9.301	2173063	Sarv	monoterpenes	hydrocarbon
269	Sarv07	0	cis-Ocimene	10917489	9.429	2173063	Sarv	monoterpenes	hydrocarbon
270	Sarv07	0	Benzyl alcohol	1986224	9.497	2173063	Sarv	aromatics	alcohol
271	Sarv07	0	trans-Ocimene	74024397	9.755	2173063	Sarv	monoterpenes	hydrocarbon
272	Sarv07	0	Unknown3	2801562	10.505	2173063	Sarv	Unknown3	Unknown3
273	Sarv07	0	alpha-Terpinolene	710715	10.655	2173063	Sarv	monoterpenes	hydrocarbon
274	Sarv07	0	Unknown4	2815762	11.041	2173063	Sarv	Unknown4	Unknown4
275	Sarv07	0	(3E)-4,8-dimethyl-1,3,7-Nonatriene	1402165	11.342	2173063	Sarv	homoterpenes	hydrocarbon
276	Sarv07	0	2-Phenylethanol	517333	11.404	2173063	Sarv	aromatics	alcohol
277	Sarv07	0	Unknown5	5714597	11.552	2173063	Sarv	Unknown5	Unknown5
278	Sarv07	0	Neo-allo-ocimene	4606397	11.72	2173063	Sarv	monoterpenes	hydrocarbon
279	Sarv07	0	1,3,8-p-menthatriene	17732312	11.779	2173063	Sarv	monoterpenes	hydrocarbon
280	Sarv07	0	Unknown6	4601757	11.995	2173063	Sarv	Unknown6	Unknown6
281	Sarv07	0	Unknown7	501467	12.087	2173063	Sarv	Unknown7	Unknown7
282	Sarv07	0	trans-Verbenol	3879085	12.186	2173063	Sarv	monoterpenes	alcohol
283	Sarv07	0	alpha-Terpineol	6070742	13.411	2173063	Sarv	monoterpenes	alcohol
284	Sarv07	0	Verbenone	33425040	13.714	2173063	Sarv	monoterpenes	ketone
285	Sarv07	0	2-Aminobenzaldehyde	1199654	13.949	2173063	Sarv	aromatics	aldehyde
286	Sarv07	0	Indole	5579205	15.67	2173063	Sarv	aromatics	N-containing
287	Sarv07	0	Unknown14	2356851	18.426	2173063	Sarv	Unknown14	Unknown14
288	Sarv07	0	Hexadecanoic acid	37465155	28.624	2173063	Sarv	fatty acid-derived	carboxy
289	Sarv07	0	Linolenic acid	61327273	31.378	2173063	Sarv	fatty acid-derived	carboxy
290	Sarv07	0	Octadecanoic acid	8977619	31.671	2173063	Sarv	fatty acid-derived	carboxy
291	Sarv07	0	Unknown25	3646624	33.828	2173063	Sarv	Unknown25	Unknown25
292	Sarv07	48	1,2-Cyclopentanedione	905384	6.817	2173063	Sarv	aromatics	ketone
293	Sarv07	48	Myrcene	5454077	8.25	2173063	Sarv	monoterpenes	hydrocarbon
294	Sarv07	48	D-Limonene	4283571	9.257	2173063	Sarv	monoterpenes	hydrocarbon
295	Sarv07	48	beta-Phellandrene	3432445	9.297	2173063	Sarv	monoterpenes	hydrocarbon
296	Sarv07	48	cis-Ocimene	9556317	9.426	2173063	Sarv	monoterpenes	hydrocarbon
297	Sarv07	48	trans-Ocimene	67227886	9.75	2173063	Sarv	monoterpenes	hydrocarbon
298	Sarv07	48	Unknown3	1964068	10.503	2173063	Sarv	Unknown3	Unknown3
299	Sarv07	48	alpha-Terpinolene	1515771	10.657	2173063	Sarv	monoterpenes	hydrocarbon
300	Sarv07	48	Unknown4	1981069	11.033	2173063	Sarv	Unknown4	Unknown4
301	Sarv07	48	(3E)-4,8-dimethyl-1,3,7-Nonatriene	777918	11.343	2173063	Sarv	homoterpenes	hydrocarbon
302	Sarv07	48	2-Phenylethanol	2166015	11.366	2173063	Sarv	aromatics	alcohol
303	Sarv07	48	Unknown5	3227326	11.547	2173063	Sarv	Unknown5	Unknown5
304	Sarv07	48	Neo-allo-ocimene	4242368	11.712	2173063	Sarv	monoterpenes	hydrocarbon
305	Sarv07	48	1,3,8-p-menthatriene	10239289	11.766	2173063	Sarv	monoterpenes	hydrocarbon
306	Sarv07	48	trans-Verbenol	4635299	12.182	2173063	Sarv	monoterpenes	alcohol
307	Sarv07	48	alpha-Terpineol	5972903	13.41	2173063	Sarv	monoterpenes	alcohol
308	Sarv07	48	Verbenone	33830204	13.732	2173063	Sarv	monoterpenes	ketone
309	Sarv07	48	2-Aminobenzaldehyde	1899346	13.921	2173063	Sarv	aromatics	aldehyde
310	Sarv07	48	Coumaran	1080672	13.995	2173063	Sarv	aromatics	NA
311	Sarv07	48	Indole	18623927	15.677	2173063	Sarv	aromatics	N-containing
312	Sarv07	48	Hexadecanoic acid	45857665	28.647	2173063	Sarv	fatty acid-derived	carboxy
313	Sarv07	48	Linolenic acid	70950599	31.403	2173063	Sarv	fatty acid-derived	carboxy
314	Sarv07	48	Octadecanoic acid	12109695	31.696	2173063	Sarv	fatty acid-derived	carboxy
315	Sarv07	48	Unknown25	4499282	33.835	2173063	Sarv	Unknown25	Unknown25
316	Sarv07	48	Unknown27	3037861	39.576	2173063	Sarv	Unknown27	Unknown27
317	Sarv07	14T	Benzaldehyde	3868479	7.672	1883436	Sarv	aromatics	aldehyde
318	Sarv07	14T	cis-1,5-Octadien-3-ol	2041267	7.927	1883436	Sarv	aliphatics	alcohol
319	Sarv07	14T	3-Octanone	998820	8.188	1883436	Sarv	aliphatics	ketone
320	Sarv07	14T	Myrcene	9680614	8.261	1883436	Sarv	monoterpenes	hydrocarbon
321	Sarv07	14T	D-Limonene	5701341	9.267	1883436	Sarv	monoterpenes	hydrocarbon
322	Sarv07	14T	beta-Phellandrene	6003162	9.296	1883436	Sarv	monoterpenes	hydrocarbon
323	Sarv07	14T	cis-Ocimene	11632542	9.427	1883436	Sarv	monoterpenes	hydrocarbon
324	Sarv07	14T	trans-Ocimene	76753921	9.748	1883436	Sarv	monoterpenes	hydrocarbon
325	Sarv07	14T	Unknown3	2242439	10.509	1883436	Sarv	Unknown3	Unknown3
326	Sarv07	14T	alpha-Terpinolene	2598759	10.657	1883436	Sarv	monoterpenes	hydrocarbon
327	Sarv07	14T	(3E)-4,8-dimethyl-1,3,7-Nonatriene	2037261	11.342	1883436	Sarv	homoterpenes	hydrocarbon
328	Sarv07	14T	Unknown5	4163165	11.553	1883436	Sarv	Unknown5	Unknown5
329	Sarv07	14T	Neo-allo-ocimene	3257067	11.711	1883436	Sarv	monoterpenes	hydrocarbon
330	Sarv07	14T	1,3,8-p-menthatriene	13402497	11.77	1883436	Sarv	monoterpenes	hydrocarbon
331	Sarv07	14T	Unknown7	744860	12.084	1883436	Sarv	Unknown7	Unknown7
332	Sarv07	14T	trans-Verbenol	2883499	12.18	1883436	Sarv	monoterpenes	alcohol
333	Sarv07	14T	p-Mentha-1,5-dien-8-ol	1145618	12.823	1883436	Sarv	fatty acid-derived	alcohol
334	Sarv07	14T	alpha-Terpineol	4420351	13.399	1883436	Sarv	monoterpenes	alcohol
335	Sarv07	14T	Verbenone	28928557	13.714	1883436	Sarv	monoterpenes	ketone
336	Sarv07	14T	Unknown12	494747	16.7	1883436	Sarv	Unknown12	Unknown12
337	Sarv07	14T	(E,E)-alpha-Farnesene	861449	20.169	1883436	Sarv	sesquiterpenes	hydrocarbon
338	Sarv07	14T	3(E),7(E)-4,8,12-Trimethyltrideca-1,3,7,11-tetraene	755022	21.551	1883436	Sarv	homoterpenes	hydrocarbon
369	Sarv07	7T	Unknown22	3364747	22.003	2084438	Sarv	Unknown22	Unknown22
340	Sarv07	7T	Benzaldehyde	12488440	7.648	2084438	Sarv	aromatics	aldehyde
341	Sarv07	7T	6-Methyl-5-heptene-2-one	4580739	8.168	2084438	Sarv	monoterpenes	ketone
342	Sarv07	7T	Myrcene	2759197	8.261	2084438	Sarv	monoterpenes	hydrocarbon
343	Sarv07	7T	(3Z)-3-Hexenyl acetate	6945318	8.661	2084438	Sarv	fatty acid-derived	acetate
344	Sarv07	7T	D-Limonene	5017416	9.266	2084438	Sarv	monoterpenes	hydrocarbon
345	Sarv07	7T	beta-Phellandrene	1570058	9.301	2084438	Sarv	monoterpenes	hydrocarbon
346	Sarv07	7T	cis-Ocimene	6216538	9.422	2084438	Sarv	monoterpenes	hydrocarbon
347	Sarv07	7T	Benzyl alcohol	10951144	9.543	2084438	Sarv	aromatics	alcohol
348	Sarv07	7T	trans-Ocimene	57251042	9.731	2084438	Sarv	monoterpenes	hydrocarbon
349	Sarv07	7T	Unknown3	5633438	10.506	2084438	Sarv	Unknown3	Unknown3
350	Sarv07	7T	Nonanal	5518552	11.155	2084438	Sarv	fatty acid-derived	aldehyde
351	Sarv07	7T	(3E)-4,8-dimethyl-1,3,7-Nonatriene	5275117	11.34	2084438	Sarv	homoterpenes	hydrocarbon
352	Sarv07	7T	2-Phenylethanol	3004462	11.432	2084438	Sarv	aromatics	alcohol
353	Sarv07	7T	Unknown5	7987061	11.555	2084438	Sarv	Unknown5	Unknown5
354	Sarv07	7T	Neo-allo-ocimene	6241798	11.724	2084438	Sarv	monoterpenes	hydrocarbon
355	Sarv07	7T	1,3,8-p-menthatriene	27425927	11.789	2084438	Sarv	monoterpenes	hydrocarbon
356	Sarv07	7T	Benzyl cyanide	11956894	12.027	2084438	Sarv	aromatics	N-containing
357	Sarv07	7T	trans-Verbenol	10063119	12.204	2084438	Sarv	monoterpenes	alcohol
358	Sarv07	7T	p-Mentha-1,5-dien-8-ol	6037882	12.857	2084438	Sarv	fatty acid-derived	alcohol
359	Sarv07	7T	alpha-Terpineol	15252573	13.441	2084438	Sarv	monoterpenes	alcohol
360	Sarv07	7T	Decanal	2794849	13.653	2084438	Sarv	fatty acid-derived	aldehyde
361	Sarv07	7T	Verbenone	59819369	13.749	2084438	Sarv	monoterpenes	ketone
362	Sarv07	7T	2-Aminobenzaldehyde	4491465	13.98	2084438	Sarv	aromatics	aldehyde
363	Sarv07	7T	Indole	16788086	15.712	2084438	Sarv	aromatics	N-containing
364	Sarv07	7T	1-Nitro-2-phenylethane	7690370	15.846	2084438	Sarv	aromatics	N-containing
365	Sarv07	7T	Unknown12	1120215	16.708	2084438	Sarv	Unknown12	Unknown12
366	Sarv07	7T	Unknown14	4285177	18.435	2084438	Sarv	Unknown14	Unknown14
367	Sarv07	7T	(E,E)-alpha-Farnesene	5612825	20.18	2084438	Sarv	sesquiterpenes	hydrocarbon
368	Sarv07	7T	3(E),7(E)-4,8,12-Trimethyltrideca-1,3,7,11-tetraene	2153124	21.557	2084438	Sarv	homoterpenes	hydrocarbon
928	Sarv29	48	Unknown22	1732897	22.002	2173063	Sarv	Unknown22	Unknown22
1000	Sarv32	48	Unknown22	1030293	22.003	2173063	Sarv	Unknown22	Unknown22
371	Sarv07	7T	Unknown24	1459184	26.285	2084438	Sarv	Unknown24	Unknown24
372	Sarv07	7T	Hexahydrofarnesyl acetone	1637372	26.471	2084438	Sarv	sesquiterpenes	ketone
373	Sarv07	7T	Hexadecanoic acid	18885015	28.567	2084438	Sarv	fatty acid-derived	carboxy
374	Sarv07	7T	Linolenic acid	27127686	31.302	2084438	Sarv	fatty acid-derived	carboxy
375	Sarv07	7T	Octadecanoic acid	4023954	31.63	2084438	Sarv	fatty acid-derived	carboxy
376	Sarv07	7T	Unknown25	2027528	33.823	2084438	Sarv	Unknown25	Unknown25
377	Sarv09	0	alpha-Pinene	450859	6.881	1584406	Sarv	monoterpenes	hydrocarbon
378	Sarv09	0	Myrcene	16913230	8.262	1584406	Sarv	monoterpenes	hydrocarbon
379	Sarv09	0	D-Limonene	14793798	9.26	1584406	Sarv	monoterpenes	hydrocarbon
380	Sarv09	0	beta-Phellandrene	11848206	9.302	1584406	Sarv	monoterpenes	hydrocarbon
381	Sarv09	0	trans-Ocimene	43428541	9.718	1584406	Sarv	monoterpenes	hydrocarbon
382	Sarv09	0	alpha-Terpinolene	1558247	10.649	1584406	Sarv	monoterpenes	hydrocarbon
383	Sarv09	0	(3E)-4,8-dimethyl-1,3,7-Nonatriene	2954631	11.336	1584406	Sarv	homoterpenes	hydrocarbon
384	Sarv09	0	Unknown5	1182064	11.544	1584406	Sarv	Unknown5	Unknown5
385	Sarv09	0	Neo-allo-ocimene	1891385	11.702	1584406	Sarv	monoterpenes	hydrocarbon
386	Sarv09	0	1,3,8-p-menthatriene	5264038	11.757	1584406	Sarv	monoterpenes	hydrocarbon
387	Sarv09	0	trans-Verbenol	1851162	12.167	1584406	Sarv	monoterpenes	alcohol
388	Sarv09	0	alpha-Terpineol	3497519	13.388	1584406	Sarv	monoterpenes	alcohol
389	Sarv09	0	Verbenone	23068232	13.702	1584406	Sarv	monoterpenes	ketone
390	Sarv09	0	alpha-Longipinene	21714600	16.952	1584406	Sarv	sesquiterpenes	hydrocarbon
391	Sarv09	0	beta-Cubebene	2765617	17.756	1584406	Sarv	sesquiterpenes	hydrocarbon
392	Sarv09	0	Longifolene	3144376	18.057	1584406	Sarv	sesquiterpenes	hydrocarbon
393	Sarv09	0	Caryophyllene	31003260	18.479	1584406	Sarv	sesquiterpenes	hydrocarbon
394	Sarv09	0	beta-Himachalene	5552179	20.139	1584406	Sarv	sesquiterpenes	hydrocarbon
395	Sarv09	0	Longiverbenone	2421568	23.015	1584406	Sarv	sesquiterpenes	ketone
396	Sarv09	0	Unknown26	1280500	35.453	1584406	Sarv	Unknown26	Unknown26
397	Sarv09	48	Myrcene	15618081	8.259	1584406	Sarv	monoterpenes	hydrocarbon
398	Sarv09	48	(3Z)-3-Hexenyl acetate	5961878	8.652	1584406	Sarv	fatty acid-derived	acetate
399	Sarv09	48	D-Limonene	13217558	9.256	1584406	Sarv	monoterpenes	hydrocarbon
400	Sarv09	48	beta-Phellandrene	9562073	9.298	1584406	Sarv	monoterpenes	hydrocarbon
401	Sarv09	48	trans-Ocimene	35595894	9.709	1584406	Sarv	monoterpenes	hydrocarbon
402	Sarv09	48	(3E)-4,8-dimethyl-1,3,7-Nonatriene	2412866	11.335	1584406	Sarv	homoterpenes	hydrocarbon
403	Sarv09	48	Unknown5	2055604	11.543	1584406	Sarv	Unknown5	Unknown5
404	Sarv09	48	Neo-allo-ocimene	1841248	11.705	1584406	Sarv	monoterpenes	hydrocarbon
405	Sarv09	48	1,3,8-p-menthatriene	7059014	11.757	1584406	Sarv	monoterpenes	hydrocarbon
406	Sarv09	48	trans-Verbenol	1636607	12.167	1584406	Sarv	monoterpenes	alcohol
407	Sarv09	48	alpha-Terpineol	3348506	13.385	1584406	Sarv	monoterpenes	alcohol
408	Sarv09	48	alpha-Longipinene	16752385	16.949	1584406	Sarv	sesquiterpenes	hydrocarbon
409	Sarv09	48	Longifolene	1960367	18.056	1584406	Sarv	sesquiterpenes	hydrocarbon
410	Sarv09	48	Caryophyllene	23858543	18.472	1584406	Sarv	sesquiterpenes	hydrocarbon
411	Sarv09	48	beta-Himachalene	3741977	20.137	1584406	Sarv	sesquiterpenes	hydrocarbon
412	Sarv09	48	Octadecanoic acid	6813413	31.622	1584406	Sarv	fatty acid-derived	carboxy
413	Sarv09	14T	alpha-Pinene	1699283	6.88	2052163	Sarv	monoterpenes	hydrocarbon
414	Sarv09	14T	Myrcene	8640039	8.258	2052163	Sarv	monoterpenes	hydrocarbon
415	Sarv09	14T	(3Z)-3-Hexenyl acetate	6087785	8.655	2052163	Sarv	fatty acid-derived	acetate
416	Sarv09	14T	D-Limonene	8842132	9.256	2052163	Sarv	monoterpenes	hydrocarbon
417	Sarv09	14T	beta-Phellandrene	6186090	9.297	2052163	Sarv	monoterpenes	hydrocarbon
418	Sarv09	14T	cis-Ocimene	4609811	9.42	2052163	Sarv	monoterpenes	hydrocarbon
419	Sarv09	14T	trans-Ocimene	26532762	9.707	2052163	Sarv	monoterpenes	hydrocarbon
420	Sarv09	14T	(3E)-4,8-dimethyl-1,3,7-Nonatriene	1416968	11.339	2052163	Sarv	homoterpenes	hydrocarbon
421	Sarv09	14T	Unknown5	1222835	11.547	2052163	Sarv	Unknown5	Unknown5
422	Sarv09	14T	Neo-allo-ocimene	1315780	11.705	2052163	Sarv	monoterpenes	hydrocarbon
423	Sarv09	14T	1,3,8-p-menthatriene	3709659	11.759	2052163	Sarv	monoterpenes	hydrocarbon
424	Sarv09	14T	alpha-Terpineol	1069469	13.381	2052163	Sarv	monoterpenes	alcohol
425	Sarv09	14T	Verbenone	7281408	13.68	2052163	Sarv	monoterpenes	ketone
426	Sarv09	14T	alpha-Cubebene	738743	16.855	2052163	Sarv	sesquiterpenes	hydrocarbon
427	Sarv09	14T	alpha-Longipinene	8277306	16.946	2052163	Sarv	sesquiterpenes	hydrocarbon
428	Sarv09	14T	Caryophyllene	19115925	18.475	2052163	Sarv	sesquiterpenes	hydrocarbon
429	Sarv09	14T	Hexadecanoic acid	12355173	28.543	2052163	Sarv	fatty acid-derived	carboxy
430	Sarv09	14T	Linolenic acid	2713851	31.23	2052163	Sarv	fatty acid-derived	carboxy
431	Sarv09	14T	Octadecanoic acid	3543772	31.61	2052163	Sarv	fatty acid-derived	carboxy
432	Sarv09	14T	Unknown25	1434721	33.822	2052163	Sarv	Unknown25	Unknown25
433	Sarv09	7T	alpha-Pinene	2712719	6.88	2173063	Sarv	monoterpenes	hydrocarbon
434	Sarv09	7T	Sabinene	1468334	7.841	2173063	Sarv	monoterpenes	hydrocarbon
435	Sarv09	7T	Myrcene	8320382	8.26	2173063	Sarv	monoterpenes	hydrocarbon
436	Sarv09	7T	(3Z)-3-Hexenyl acetate	5886970	8.658	2173063	Sarv	fatty acid-derived	acetate
437	Sarv09	7T	D-Limonene	9542076	9.256	2173063	Sarv	monoterpenes	hydrocarbon
438	Sarv09	7T	beta-Phellandrene	8246915	9.299	2173063	Sarv	monoterpenes	hydrocarbon
439	Sarv09	7T	trans-Ocimene	26765027	9.704	2173063	Sarv	monoterpenes	hydrocarbon
440	Sarv09	7T	Unknown5	887118	11.545	2173063	Sarv	Unknown5	Unknown5
441	Sarv09	7T	Neo-allo-ocimene	817676	11.698	2173063	Sarv	monoterpenes	hydrocarbon
442	Sarv09	7T	1,3,8-p-menthatriene	2727175	11.755	2173063	Sarv	monoterpenes	hydrocarbon
443	Sarv09	7T	Verbenone	6385560	13.676	2173063	Sarv	monoterpenes	ketone
444	Sarv09	7T	alpha-Longipinene	6511617	16.943	2173063	Sarv	sesquiterpenes	hydrocarbon
445	Sarv09	7T	Longifolene	532960	18.058	2173063	Sarv	sesquiterpenes	hydrocarbon
446	Sarv09	7T	Caryophyllene	8870381	18.462	2173063	Sarv	sesquiterpenes	hydrocarbon
447	Sarv09	7T	Hexadecanoic acid	2582943	28.493	2173063	Sarv	fatty acid-derived	carboxy
448	Sarv10	0	Myrcene	10330286	8.255	2173063	Sarv	monoterpenes	hydrocarbon
449	Sarv10	0	D-Limonene	7779579	9.256	2173063	Sarv	monoterpenes	hydrocarbon
450	Sarv10	0	beta-Phellandrene	7284987	9.296	2173063	Sarv	monoterpenes	hydrocarbon
451	Sarv10	0	cis-Ocimene	8734949	9.426	2173063	Sarv	monoterpenes	hydrocarbon
452	Sarv10	0	trans-Ocimene	50864805	9.732	2173063	Sarv	monoterpenes	hydrocarbon
453	Sarv10	0	Unknown2	3168944	10.336	2173063	Sarv	Unknown2	Unknown2
454	Sarv10	0	Unknown3	1826525	10.503	2173063	Sarv	Unknown3	Unknown3
455	Sarv10	0	alpha-Terpinolene	987539	10.67	2173063	Sarv	monoterpenes	hydrocarbon
456	Sarv10	0	Unknown4	1474231	11.038	2173063	Sarv	Unknown4	Unknown4
457	Sarv10	0	(3E)-4,8-dimethyl-1,3,7-Nonatriene	3027727	11.338	2173063	Sarv	homoterpenes	hydrocarbon
458	Sarv10	0	Unknown5	2951719	11.546	2173063	Sarv	Unknown5	Unknown5
459	Sarv10	0	Neo-allo-ocimene	1943742	11.708	2173063	Sarv	monoterpenes	hydrocarbon
460	Sarv10	0	1,3,8-p-menthatriene	10061585	11.764	2173063	Sarv	monoterpenes	hydrocarbon
461	Sarv10	0	trans-Verbenol	800578	12.168	2173063	Sarv	monoterpenes	alcohol
462	Sarv10	0	Unknown9	879092	12.482	2173063	Sarv	Unknown9	Unknown9
463	Sarv10	0	alpha-Terpineol	3193077	13.384	2173063	Sarv	monoterpenes	alcohol
464	Sarv10	0	Verbenone	14329420	13.692	2173063	Sarv	monoterpenes	ketone
465	Sarv10	0	Caryophyllene	7687407	18.458	2173063	Sarv	sesquiterpenes	hydrocarbon
466	Sarv10	0	Hexadecanoic acid	19255703	28.562	2173063	Sarv	fatty acid-derived	carboxy
467	Sarv10	0	Linolenic acid	9500595	31.253	2173063	Sarv	fatty acid-derived	carboxy
468	Sarv10	0	Octadecanoic acid	5166016	31.619	2173063	Sarv	fatty acid-derived	carboxy
469	Sarv10	0	Unknown25	1977926	33.822	2173063	Sarv	Unknown25	Unknown25
470	Sarv10	48	Myrcene	9295522	8.251	2052163	Sarv	monoterpenes	hydrocarbon
471	Sarv10	48	D-Limonene	6795005	9.265	2052163	Sarv	monoterpenes	hydrocarbon
472	Sarv10	48	beta-Phellandrene	5047709	9.305	2052163	Sarv	monoterpenes	hydrocarbon
473	Sarv10	48	cis-Ocimene	12010768	9.434	2052163	Sarv	monoterpenes	hydrocarbon
474	Sarv10	48	trans-Ocimene	78161219	9.768	2052163	Sarv	monoterpenes	hydrocarbon
475	Sarv10	48	Unknown2	3683763	10.345	2052163	Sarv	Unknown2	Unknown2
476	Sarv10	48	alpha-Pinene oxide	1075804	10.378	2052163	Sarv	monoterpenes	epoxy
477	Sarv10	48	Unknown3	2740768	10.51	2052163	Sarv	Unknown3	Unknown3
478	Sarv10	48	p-Cymenene	3091310	10.799	2052163	Sarv	aromatics	hydrocarbon
479	Sarv10	48	(3E)-4,8-dimethyl-1,3,7-Nonatriene	5365503	11.346	2052163	Sarv	homoterpenes	hydrocarbon
480	Sarv10	48	Unknown5	5304829	11.554	2052163	Sarv	Unknown5	Unknown5
481	Sarv10	48	Neo-allo-ocimene	4760800	11.721	2052163	Sarv	monoterpenes	hydrocarbon
482	Sarv10	48	1,3,8-p-menthatriene	16883049	11.78	2052163	Sarv	monoterpenes	hydrocarbon
483	Sarv10	48	trans-Verbenol	983572	12.175	2052163	Sarv	monoterpenes	alcohol
484	Sarv10	48	Unknown9	1066097	12.491	2052163	Sarv	Unknown9	Unknown9
485	Sarv10	48	p-Mentha-1,5-dien-8-ol	1878434	12.819	2052163	Sarv	fatty acid-derived	alcohol
486	Sarv10	48	alpha-Terpineol	3993168	13.391	2052163	Sarv	monoterpenes	alcohol
487	Sarv10	48	Verbenone	19693120	13.695	2052163	Sarv	monoterpenes	ketone
488	Sarv10	48	Indole	2361522	15.667	2052163	Sarv	aromatics	N-containing
490	Sarv10	48	Caryophyllene	8566706	18.461	2052163	Sarv	sesquiterpenes	hydrocarbon
491	Sarv10	14T	Benzaldehyde	2975377	7.665	1883436	Sarv	aromatics	aldehyde
492	Sarv10	14T	6-Methyl-5-heptene-2-one	669745	8.168	1883436	Sarv	monoterpenes	ketone
493	Sarv10	14T	Myrcene	10438264	8.252	1883436	Sarv	monoterpenes	hydrocarbon
494	Sarv10	14T	(3Z)-3-Hexenyl acetate	4472801	8.663	1883436	Sarv	fatty acid-derived	acetate
495	Sarv10	14T	D-Limonene	5148964	9.258	1883436	Sarv	monoterpenes	hydrocarbon
496	Sarv10	14T	beta-Phellandrene	5941956	9.293	1883436	Sarv	monoterpenes	hydrocarbon
497	Sarv10	14T	cis-Ocimene	10306680	9.421	1883436	Sarv	monoterpenes	hydrocarbon
498	Sarv10	14T	trans-Ocimene	64404026	9.737	1883436	Sarv	monoterpenes	hydrocarbon
499	Sarv10	14T	Unknown2	3198352	10.335	1883436	Sarv	Unknown2	Unknown2
500	Sarv10	14T	alpha-Pinene oxide	2057997	10.374	1883436	Sarv	monoterpenes	epoxy
501	Sarv10	14T	Unknown3	2177879	10.503	1883436	Sarv	Unknown3	Unknown3
502	Sarv10	14T	alpha-Terpinolene	1323004	10.652	1883436	Sarv	monoterpenes	hydrocarbon
503	Sarv10	14T	(3E)-4,8-dimethyl-1,3,7-Nonatriene	5067478	11.338	1883436	Sarv	homoterpenes	hydrocarbon
504	Sarv10	14T	Unknown5	3327720	11.548	1883436	Sarv	Unknown5	Unknown5
505	Sarv10	14T	Neo-allo-ocimene	3082119	11.709	1883436	Sarv	monoterpenes	hydrocarbon
506	Sarv10	14T	1,3,8-p-menthatriene	14859008	11.768	1883436	Sarv	monoterpenes	hydrocarbon
507	Sarv10	14T	p-Mentha-1,5-dien-8-ol	2266940	12.819	1883436	Sarv	fatty acid-derived	alcohol
508	Sarv10	14T	alpha-Terpineol	4003866	13.389	1883436	Sarv	monoterpenes	alcohol
509	Sarv10	14T	Verbenone	21800143	13.694	1883436	Sarv	monoterpenes	ketone
510	Sarv10	14T	beta-Cubebene	689147	17.748	1883436	Sarv	sesquiterpenes	hydrocarbon
511	Sarv10	14T	Caryophyllene	14164232	18.454	1883436	Sarv	sesquiterpenes	hydrocarbon
512	Sarv10	14T	Hexadecanoic acid	1336481	28.487	1883436	Sarv	fatty acid-derived	carboxy
513	Sarv10	7T	6-Methyl-5-heptene-2-one	3754610	8.175	2084438	Sarv	monoterpenes	ketone
514	Sarv10	7T	Myrcene	2145642	8.263	2084438	Sarv	monoterpenes	hydrocarbon
515	Sarv10	7T	Octanal	1483367	8.646	2084438	Sarv	fatty acid-derived	aldehyde
516	Sarv10	7T	(3Z)-3-Hexenyl acetate	6443392	8.669	2084438	Sarv	fatty acid-derived	acetate
517	Sarv10	7T	beta-Phellandrene	598111	9.304	2084438	Sarv	monoterpenes	hydrocarbon
518	Sarv10	7T	cis-Ocimene	4710834	9.427	2084438	Sarv	monoterpenes	hydrocarbon
519	Sarv10	7T	trans-Ocimene	55045345	9.736	2084438	Sarv	monoterpenes	hydrocarbon
520	Sarv10	7T	Unknown2	5827240	10.346	2084438	Sarv	Unknown2	Unknown2
521	Sarv10	7T	alpha-Pinene oxide	4372663	10.385	2084438	Sarv	monoterpenes	epoxy
522	Sarv10	7T	Unknown3	4618972	10.513	2084438	Sarv	Unknown3	Unknown3
523	Sarv10	7T	Unknown4	2844027	11.052	2084438	Sarv	Unknown4	Unknown4
524	Sarv10	7T	Nonanal	7554380	11.168	2084438	Sarv	fatty acid-derived	aldehyde
525	Sarv10	7T	(3E)-4,8-dimethyl-1,3,7-Nonatriene	18449731	11.363	2084438	Sarv	homoterpenes	hydrocarbon
526	Sarv10	7T	Unknown5	6549663	11.563	2084438	Sarv	Unknown5	Unknown5
527	Sarv10	7T	Neo-allo-ocimene	5544186	11.728	2084438	Sarv	monoterpenes	hydrocarbon
528	Sarv10	7T	1,3,8-p-menthatriene	28199840	11.798	2084438	Sarv	monoterpenes	hydrocarbon
529	Sarv10	7T	trans-Verbenol	1774706	12.197	2084438	Sarv	monoterpenes	alcohol
530	Sarv10	7T	Unknown9	1771393	12.506	2084438	Sarv	Unknown9	Unknown9
531	Sarv10	7T	p-Mentha-1,5-dien-8-ol	3885480	12.836	2084438	Sarv	fatty acid-derived	alcohol
532	Sarv10	7T	alpha-Terpineol	7622205	13.415	2084438	Sarv	monoterpenes	alcohol
533	Sarv10	7T	Decanal	7798047	13.642	2084438	Sarv	fatty acid-derived	aldehyde
534	Sarv10	7T	Verbenone	30243951	13.725	2084438	Sarv	monoterpenes	ketone
535	Sarv10	7T	Indole	5652760	15.715	2084438	Sarv	aromatics	N-containing
536	Sarv10	7T	Caryophyllene	19298141	18.472	2084438	Sarv	sesquiterpenes	hydrocarbon
537	Sarv10	7T	cis-Geranylacetone	3437506	19.02	2084438	Sarv	monoterpenes	ketone
538	Sarv10	7T	(E,E)-alpha-Farnesene	3114905	20.183	2084438	Sarv	sesquiterpenes	hydrocarbon
539	Sarv10	7T	Hexadecanoic acid	10597464	28.554	2084438	Sarv	fatty acid-derived	carboxy
540	Sarv10	7T	Linolenic acid	7534986	31.268	2084438	Sarv	fatty acid-derived	carboxy
541	Sarv10	7T	Octadecanoic acid	2532487	31.631	2084438	Sarv	fatty acid-derived	carboxy
542	Sarv12	0	alpha-Pinene	2317128	6.875	1584406	Sarv	monoterpenes	hydrocarbon
543	Sarv12	0	Benzaldehyde	10657621	7.628	1584406	Sarv	aromatics	aldehyde
544	Sarv12	0	Sabinene	2104635	7.837	1584406	Sarv	monoterpenes	hydrocarbon
545	Sarv12	0	Myrcene	8913245	8.254	1584406	Sarv	monoterpenes	hydrocarbon
546	Sarv12	0	D-Limonene	9673624	9.248	1584406	Sarv	monoterpenes	hydrocarbon
547	Sarv12	0	beta-Phellandrene	7120764	9.293	1584406	Sarv	monoterpenes	hydrocarbon
548	Sarv12	0	trans-Ocimene	6051914	9.676	1584406	Sarv	monoterpenes	hydrocarbon
549	Sarv12	0	1,3,8-p-menthatriene	2839439	11.751	1584406	Sarv	monoterpenes	hydrocarbon
550	Sarv12	0	alpha-Terpineol	1528027	13.375	1584406	Sarv	monoterpenes	alcohol
551	Sarv12	0	Verbenone	3965441	13.67	1584406	Sarv	monoterpenes	ketone
552	Sarv12	0	Linolenic acid	4810422	31.228	1584406	Sarv	fatty acid-derived	carboxy
553	Sarv12	0	Octadecanoic acid	4639949	31.611	1584406	Sarv	fatty acid-derived	carboxy
554	Sarv12	48	alpha-Pinene	4768332	6.879	1584406	Sarv	monoterpenes	hydrocarbon
555	Sarv12	48	Sabinene	3379362	7.842	1584406	Sarv	monoterpenes	hydrocarbon
556	Sarv12	48	beta-Pinene	1081503	7.96	1584406	Sarv	monoterpenes	hydrocarbon
557	Sarv12	48	Myrcene	9536856	8.261	1584406	Sarv	monoterpenes	hydrocarbon
558	Sarv12	48	D-Limonene	9628218	9.259	1584406	Sarv	monoterpenes	hydrocarbon
559	Sarv12	48	beta-Phellandrene	10508131	9.301	1584406	Sarv	monoterpenes	hydrocarbon
560	Sarv12	48	trans-Ocimene	23753290	9.699	1584406	Sarv	monoterpenes	hydrocarbon
561	Sarv12	48	Unknown5	1204284	11.544	1584406	Sarv	Unknown5	Unknown5
562	Sarv12	48	Neo-allo-ocimene	1101503	11.703	1584406	Sarv	monoterpenes	hydrocarbon
563	Sarv12	48	1,3,8-p-menthatriene	4320862	11.756	1584406	Sarv	monoterpenes	hydrocarbon
564	Sarv12	48	trans-Verbenol	752560	12.168	1584406	Sarv	monoterpenes	alcohol
565	Sarv12	48	alpha-Terpineol	1725267	13.378	1584406	Sarv	monoterpenes	alcohol
566	Sarv12	48	Verbenone	10631750	13.679	1584406	Sarv	monoterpenes	ketone
567	Sarv12	14T	cis-1,5-Octadien-3-ol	683167	7.933	2084438	Sarv	aliphatics	alcohol
568	Sarv12	14T	6-Methyl-5-heptene-2-one	3984847	8.175	2084438	Sarv	monoterpenes	ketone
569	Sarv12	14T	(3Z)-3-Hexenyl acetate	5041719	8.668	2084438	Sarv	fatty acid-derived	acetate
570	Sarv12	14T	cis-Ocimene	4784490	9.427	2084438	Sarv	monoterpenes	hydrocarbon
571	Sarv12	14T	Benzyl alcohol	2634566	9.539	2084438	Sarv	aromatics	alcohol
572	Sarv12	14T	trans-Ocimene	32585921	9.714	2084438	Sarv	monoterpenes	hydrocarbon
573	Sarv12	14T	alpha-Pinene oxide	1401204	10.385	2084438	Sarv	monoterpenes	epoxy
574	Sarv12	14T	Unknown3	1813776	10.513	2084438	Sarv	Unknown3	Unknown3
575	Sarv12	14T	(3E)-4,8-dimethyl-1,3,7-Nonatriene	3106244	11.347	2084438	Sarv	homoterpenes	hydrocarbon
576	Sarv12	14T	Unknown5	3460870	11.56	2084438	Sarv	Unknown5	Unknown5
577	Sarv12	14T	Neo-allo-ocimene	2154710	11.721	2084438	Sarv	monoterpenes	hydrocarbon
578	Sarv12	14T	1,3,8-p-menthatriene	12538395	11.779	2084438	Sarv	monoterpenes	hydrocarbon
579	Sarv12	14T	trans-Verbenol	4724537	12.209	2084438	Sarv	monoterpenes	alcohol
580	Sarv12	14T	alpha-Terpineol	5541205	13.427	2084438	Sarv	monoterpenes	alcohol
581	Sarv12	14T	Verbenone	30972470	13.736	2084438	Sarv	monoterpenes	ketone
582	Sarv12	14T	Indole	2387428	15.707	2084438	Sarv	aromatics	N-containing
583	Sarv12	14T	Hexadecanoic acid	34451747	28.647	2084438	Sarv	fatty acid-derived	carboxy
584	Sarv12	14T	Linolenic acid	53906138	31.386	2084438	Sarv	fatty acid-derived	carboxy
585	Sarv12	14T	Octadecanoic acid	6665222	31.688	2084438	Sarv	fatty acid-derived	carboxy
586	Sarv12	14T	Unknown25	9300910	33.845	2084438	Sarv	Unknown25	Unknown25
587	Sarv12	7T	alpha-Pinene	2199217	6.875	2173063	Sarv	monoterpenes	hydrocarbon
588	Sarv12	7T	Sabinene	1317213	7.841	2173063	Sarv	monoterpenes	hydrocarbon
589	Sarv12	7T	Myrcene	7327446	8.27	2173063	Sarv	monoterpenes	hydrocarbon
591	Sarv12	7T	(3Z)-3-Hexenyl acetate	5578637	8.665	2173063	Sarv	fatty acid-derived	acetate
592	Sarv12	7T	D-Limonene	7162290	9.268	2173063	Sarv	monoterpenes	hydrocarbon
593	Sarv12	7T	beta-Phellandrene	6972347	9.31	2173063	Sarv	monoterpenes	hydrocarbon
594	Sarv12	7T	Benzyl alcohol	961997	9.474	2173063	Sarv	aromatics	alcohol
595	Sarv12	7T	trans-Ocimene	29391211	9.718	2173063	Sarv	monoterpenes	hydrocarbon
596	Sarv12	7T	Unknown5	1069881	11.549	2173063	Sarv	Unknown5	Unknown5
597	Sarv12	7T	Neo-allo-ocimene	1054608	11.707	2173063	Sarv	monoterpenes	hydrocarbon
598	Sarv12	7T	1,3,8-p-menthatriene	3690557	11.76	2173063	Sarv	monoterpenes	hydrocarbon
599	Sarv12	7T	Unknown6	2281606	11.988	2173063	Sarv	Unknown6	Unknown6
600	Sarv12	7T	trans-Verbenol	1509062	12.172	2173063	Sarv	monoterpenes	alcohol
601	Sarv12	7T	alpha-Terpineol	3289986	13.388	2173063	Sarv	monoterpenes	alcohol
602	Sarv12	7T	Verbenone	18138318	13.701	2173063	Sarv	monoterpenes	ketone
603	Sarv12	7T	Indole	1625846	15.663	2173063	Sarv	aromatics	N-containing
604	Sarv12	7T	Hexadecanoic acid	6400621	28.508	2173063	Sarv	fatty acid-derived	carboxy
605	Sarv12	7T	Octadecanoic acid	1345952	31.589	2173063	Sarv	fatty acid-derived	carboxy
606	Sarv15	0	cis-1,5-Octadien-3-ol	12271071	7.955	1883436	Sarv	aliphatics	alcohol
607	Sarv15	0	1-Octen-3-ol	8305760	8.114	1883436	Sarv	aliphatics	alcohol
608	Sarv15	0	3-Octanone	4446675	8.2	1883436	Sarv	aliphatics	ketone
609	Sarv15	0	Myrcene	3472053	8.277	1883436	Sarv	monoterpenes	hydrocarbon
610	Sarv15	0	(3Z)-3-Hexenyl acetate	7190749	8.678	1883436	Sarv	fatty acid-derived	acetate
611	Sarv15	0	cis-Ocimene	10613817	9.436	1883436	Sarv	monoterpenes	hydrocarbon
612	Sarv15	0	Benzyl alcohol	2246484	9.524	1883436	Sarv	aromatics	alcohol
613	Sarv15	0	trans-Ocimene	83359993	9.766	1883436	Sarv	monoterpenes	hydrocarbon
614	Sarv15	0	Unknown3	3036754	10.511	1883436	Sarv	Unknown3	Unknown3
615	Sarv15	0	(3E)-4,8-dimethyl-1,3,7-Nonatriene	5071755	11.342	1883436	Sarv	homoterpenes	hydrocarbon
616	Sarv15	0	Unknown5	5128837	11.556	1883436	Sarv	Unknown5	Unknown5
617	Sarv15	0	Neo-allo-ocimene	4970653	11.717	1883436	Sarv	monoterpenes	hydrocarbon
618	Sarv15	0	1,3,8-p-menthatriene	18502804	11.78	1883436	Sarv	monoterpenes	hydrocarbon
619	Sarv15	0	trans-Verbenol	2073096	12.186	1883436	Sarv	monoterpenes	alcohol
620	Sarv15	0	alpha-Terpineol	4961554	13.395	1883436	Sarv	monoterpenes	alcohol
621	Sarv15	0	Verbenone	22800273	13.7	1883436	Sarv	monoterpenes	ketone
622	Sarv15	0	Indole	4000724	15.686	1883436	Sarv	aromatics	N-containing
623	Sarv15	0	(E)-beta-Farnesene	3105647	19.101	1883436	Sarv	sesquiterpenes	hydrocarbon
624	Sarv15	0	(E,E)-alpha-Farnesene	1966306	20.168	1883436	Sarv	sesquiterpenes	hydrocarbon
625	Sarv15	0	3(E),7(E)-4,8,12-Trimethyltrideca-1,3,7,11-tetraene	1330831	21.55	1883436	Sarv	homoterpenes	hydrocarbon
626	Sarv15	0	Hexahydrofarnesyl acetone	1280364	26.467	1883436	Sarv	sesquiterpenes	ketone
627	Sarv15	0	Hexadecanoic acid	27030438	28.598	1883436	Sarv	fatty acid-derived	carboxy
628	Sarv15	0	Linolenic acid	28592885	31.309	1883436	Sarv	fatty acid-derived	carboxy
629	Sarv15	0	Octadecanoic acid	4519924	31.636	1883436	Sarv	fatty acid-derived	carboxy
630	Sarv15	0	Unknown25	3013341	33.823	1883436	Sarv	Unknown25	Unknown25
631	Sarv16	0	cis-1,5-Octadien-3-ol	2234648	7.931	1883436	Sarv	aliphatics	alcohol
632	Sarv16	0	1-Octen-3-ol	1692363	8.083	1883436	Sarv	aliphatics	alcohol
633	Sarv16	0	Myrcene	14483040	8.253	1883436	Sarv	monoterpenes	hydrocarbon
634	Sarv16	0	(3Z)-3-Hexenyl acetate	6370344	8.669	1883436	Sarv	fatty acid-derived	acetate
635	Sarv16	0	D-Limonene	5710179	9.25	1883436	Sarv	monoterpenes	hydrocarbon
636	Sarv16	0	beta-Phellandrene	5240398	9.28	1883436	Sarv	monoterpenes	hydrocarbon
637	Sarv16	0	cis-Ocimene	5653486	9.421	1883436	Sarv	monoterpenes	hydrocarbon
638	Sarv16	0	Benzyl alcohol	1800685	9.538	1883436	Sarv	aromatics	alcohol
639	Sarv16	0	trans-Ocimene	42676058	9.717	1883436	Sarv	monoterpenes	hydrocarbon
640	Sarv16	0	alpha-Pinene oxide	1352627	10.372	1883436	Sarv	monoterpenes	epoxy
641	Sarv16	0	alpha-Terpinolene	1190215	10.651	1883436	Sarv	monoterpenes	hydrocarbon
642	Sarv16	0	(3E)-4,8-dimethyl-1,3,7-Nonatriene	5859887	11.339	1883436	Sarv	homoterpenes	hydrocarbon
643	Sarv16	0	1,3,8-p-menthatriene	2008484	11.757	1883436	Sarv	monoterpenes	hydrocarbon
644	Sarv16	0	Benzyl cyanide	3861126	11.999	1883436	Sarv	aromatics	N-containing
645	Sarv16	0	trans-Verbenol	1250951	12.181	1883436	Sarv	monoterpenes	alcohol
646	Sarv16	0	Methyl salicylate	2027786	13.293	1883436	Sarv	aromatics	ester
647	Sarv16	0	alpha-Terpineol	6511303	13.397	1883436	Sarv	monoterpenes	alcohol
648	Sarv16	0	Verbenone	13160654	13.695	1883436	Sarv	monoterpenes	ketone
649	Sarv16	0	1-Nitro-2-phenylethane	1790932	15.819	1883436	Sarv	aromatics	N-containing
650	Sarv16	0	alpha-Longipinene	28282810	16.954	1883436	Sarv	sesquiterpenes	hydrocarbon
651	Sarv16	0	Longifolene	3089036	18.054	1883436	Sarv	sesquiterpenes	hydrocarbon
652	Sarv16	0	Caryophyllene	2549549	18.449	1883436	Sarv	sesquiterpenes	hydrocarbon
654	Sarv16	0	gamma-Humulene	5883668	19.782	1883436	Sarv	sesquiterpenes	hydrocarbon
655	Sarv16	0	(E,E)-alpha-Farnesene	744018	20.173	1883436	Sarv	sesquiterpenes	hydrocarbon
656	Sarv16	0	Longiverbenone	1648757	23.017	1883436	Sarv	sesquiterpenes	ketone
657	Sarv16	0	1-Tetradecanol	1920310	23.552	1883436	Sarv	fatty acid-derived	alcohol
658	Sarv16	0	Myristic acid	1519212	25.098	1883436	Sarv	fatty acid-derived	carboxy
659	Sarv16	0	Hexahydrofarnesyl acetone	2209999	26.467	1883436	Sarv	sesquiterpenes	ketone
660	Sarv18	0	Myrcene	11921182	8.255	1584406	Sarv	monoterpenes	hydrocarbon
661	Sarv18	0	D-Limonene	9081941	9.25	1584406	Sarv	monoterpenes	hydrocarbon
662	Sarv18	0	beta-Phellandrene	6789820	9.291	1584406	Sarv	monoterpenes	hydrocarbon
663	Sarv18	0	trans-Ocimene	48777812	9.722	1584406	Sarv	monoterpenes	hydrocarbon
664	Sarv18	0	Unknown2	1913815	10.332	1584406	Sarv	Unknown2	Unknown2
665	Sarv18	0	alpha-Pinene oxide	2583026	10.369	1584406	Sarv	monoterpenes	epoxy
666	Sarv18	0	alpha-Terpinolene	1222206	10.65	1584406	Sarv	monoterpenes	hydrocarbon
667	Sarv18	0	(3E)-4,8-dimethyl-1,3,7-Nonatriene	4213164	11.337	1584406	Sarv	homoterpenes	hydrocarbon
668	Sarv18	0	Unknown5	2477896	11.544	1584406	Sarv	Unknown5	Unknown5
669	Sarv18	0	Neo-allo-ocimene	2099902	11.705	1584406	Sarv	monoterpenes	hydrocarbon
670	Sarv18	0	1,3,8-p-menthatriene	8233026	11.759	1584406	Sarv	monoterpenes	hydrocarbon
671	Sarv18	0	Unknown7	879718	12.083	1584406	Sarv	Unknown7	Unknown7
672	Sarv18	0	trans-Verbenol	3014011	12.17	1584406	Sarv	monoterpenes	alcohol
673	Sarv18	0	alpha-Terpineol	5322231	13.391	1584406	Sarv	monoterpenes	alcohol
674	Sarv18	0	Verbenone	22812043	13.706	1584406	Sarv	monoterpenes	ketone
675	Sarv18	0	Indole	2004452	15.652	1584406	Sarv	aromatics	N-containing
676	Sarv18	0	beta-Cubebene	1910655	17.755	1584406	Sarv	sesquiterpenes	hydrocarbon
677	Sarv18	0	Caryophyllene	29830950	18.479	1584406	Sarv	sesquiterpenes	hydrocarbon
678	Sarv18	0	3(E),7(E)-4,8,12-Trimethyltrideca-1,3,7,11-tetraene	661852	21.557	1584406	Sarv	homoterpenes	hydrocarbon
679	Sarv18	0	Caryophyllene oxide	1268561	21.786	1584406	Sarv	sesquiterpenes	alcohol
680	Sarv18	0	Hexadecanoic acid	13765456	28.543	1584406	Sarv	fatty acid-derived	carboxy
681	Sarv18	0	Linolenic acid	8324841	31.245	1584406	Sarv	fatty acid-derived	carboxy
682	Sarv18	0	Octadecanoic acid	4090569	31.615	1584406	Sarv	fatty acid-derived	carboxy
683	Sarv18	0	Unknown25	2342964	33.823	1584406	Sarv	Unknown25	Unknown25
684	Sarv18	48	alpha-Pinene	3612267	6.876	1584406	Sarv	monoterpenes	hydrocarbon
685	Sarv18	48	Sabinene	1841651	7.838	1584406	Sarv	monoterpenes	hydrocarbon
686	Sarv18	48	Myrcene	7317137	8.255	1584406	Sarv	monoterpenes	hydrocarbon
687	Sarv18	48	D-Limonene	8163389	9.254	1584406	Sarv	monoterpenes	hydrocarbon
688	Sarv18	48	beta-Phellandrene	7290489	9.295	1584406	Sarv	monoterpenes	hydrocarbon
689	Sarv18	48	trans-Ocimene	29142892	9.705	1584406	Sarv	monoterpenes	hydrocarbon
690	Sarv18	48	Unknown2	2311046	10.332	1584406	Sarv	Unknown2	Unknown2
691	Sarv18	48	(3E)-4,8-dimethyl-1,3,7-Nonatriene	1432640	11.335	1584406	Sarv	homoterpenes	hydrocarbon
692	Sarv18	48	Unknown5	1200493	11.544	1584406	Sarv	Unknown5	Unknown5
693	Sarv18	48	Neo-allo-ocimene	1375660	11.703	1584406	Sarv	monoterpenes	hydrocarbon
694	Sarv18	48	1,3,8-p-menthatriene	4447928	11.756	1584406	Sarv	monoterpenes	hydrocarbon
695	Sarv18	48	Verbenone	6852970	13.676	1584406	Sarv	monoterpenes	ketone
696	Sarv18	48	Caryophyllene	12563201	18.463	1584406	Sarv	sesquiterpenes	hydrocarbon
697	Sarv18	48	Hexadecanoic acid	27926559	28.597	1584406	Sarv	fatty acid-derived	carboxy
698	Sarv18	48	Linolenic acid	29725623	31.311	1584406	Sarv	fatty acid-derived	carboxy
699	Sarv18	48	Octadecanoic acid	6978376	31.644	1584406	Sarv	fatty acid-derived	carboxy
700	Sarv18	48	Unknown25	3272654	33.83	1584406	Sarv	Unknown25	Unknown25
701	Sarv18	14T	6-Methyl-5-heptene-2-one	3992128	8.165	2084438	Sarv	monoterpenes	ketone
702	Sarv18	14T	(3Z)-3-Hexenyl acetate	13451308	8.665	2084438	Sarv	fatty acid-derived	acetate
703	Sarv18	14T	cis-Ocimene	2986812	9.415	2084438	Sarv	monoterpenes	hydrocarbon
704	Sarv18	14T	trans-Ocimene	29349035	9.7	2084438	Sarv	monoterpenes	hydrocarbon
705	Sarv18	14T	Unknown2	8138276	10.337	2084438	Sarv	Unknown2	Unknown2
706	Sarv18	14T	alpha-Pinene oxide	1817504	10.37	2084438	Sarv	monoterpenes	epoxy
707	Sarv18	14T	Unknown3	1405451	10.499	2084438	Sarv	Unknown3	Unknown3
708	Sarv18	14T	(3E)-4,8-dimethyl-1,3,7-Nonatriene	5299503	11.337	2084438	Sarv	homoterpenes	hydrocarbon
709	Sarv18	14T	Unknown5	2675608	11.545	2084438	Sarv	Unknown5	Unknown5
710	Sarv18	14T	Neo-allo-ocimene	1350336	11.702	2084438	Sarv	monoterpenes	hydrocarbon
711	Sarv18	14T	1,3,8-p-menthatriene	9785508	11.761	2084438	Sarv	monoterpenes	hydrocarbon
712	Sarv18	14T	trans-Verbenol	733454	12.176	2084438	Sarv	monoterpenes	alcohol
713	Sarv18	14T	Unknown9	1467333	12.488	2084438	Sarv	Unknown9	Unknown9
714	Sarv18	14T	p-Mentha-1,5-dien-8-ol	836730	12.812	2084438	Sarv	fatty acid-derived	alcohol
715	Sarv18	14T	alpha-Terpineol	1516615	13.384	2084438	Sarv	monoterpenes	alcohol
716	Sarv18	14T	Decanal	2924771	13.617	2084438	Sarv	fatty acid-derived	aldehyde
717	Sarv18	14T	Verbenone	12360219	13.684	2084438	Sarv	monoterpenes	ketone
718	Sarv18	14T	beta-Cubebene	704780	17.751	2084438	Sarv	sesquiterpenes	hydrocarbon
719	Sarv18	14T	Caryophyllene	14956296	18.458	2084438	Sarv	sesquiterpenes	hydrocarbon
720	Sarv18	14T	(E)-beta-Farnesene	1191291	19.1	2084438	Sarv	sesquiterpenes	hydrocarbon
721	Sarv18	14T	Unknown24	1430162	26.281	2084438	Sarv	Unknown24	Unknown24
722	Sarv18	14T	Hexadecanoic acid	10038261	28.532	2084438	Sarv	fatty acid-derived	carboxy
723	Sarv18	14T	Linolenic acid	8776561	31.244	2084438	Sarv	fatty acid-derived	carboxy
724	Sarv18	14T	Octadecanoic acid	2730202	31.601	2084438	Sarv	fatty acid-derived	carboxy
725	Sarv18	7T	alpha-Pinene	356258	6.878	2173063	Sarv	monoterpenes	hydrocarbon
726	Sarv18	7T	Myrcene	8737589	8.248	2173063	Sarv	monoterpenes	hydrocarbon
727	Sarv18	7T	(3Z)-3-Hexenyl acetate	8279973	8.664	2173063	Sarv	fatty acid-derived	acetate
728	Sarv18	7T	D-Limonene	6278821	9.253	2173063	Sarv	monoterpenes	hydrocarbon
729	Sarv18	7T	beta-Phellandrene	6865247	9.29	2173063	Sarv	monoterpenes	hydrocarbon
730	Sarv18	7T	cis-Ocimene	7119320	9.424	2173063	Sarv	monoterpenes	hydrocarbon
731	Sarv18	7T	trans-Ocimene	56666269	9.736	2173063	Sarv	monoterpenes	hydrocarbon
732	Sarv18	7T	Unknown2	3122466	10.338	2173063	Sarv	Unknown2	Unknown2
733	Sarv18	7T	Unknown3	1571330	10.504	2173063	Sarv	Unknown3	Unknown3
734	Sarv18	7T	(3E)-4,8-dimethyl-1,3,7-Nonatriene	2364336	11.34	2173063	Sarv	homoterpenes	hydrocarbon
735	Sarv18	7T	Unknown5	2845047	11.548	2173063	Sarv	Unknown5	Unknown5
736	Sarv18	7T	Neo-allo-ocimene	1614740	11.709	2173063	Sarv	monoterpenes	hydrocarbon
737	Sarv18	7T	1,3,8-p-menthatriene	10773021	11.767	2173063	Sarv	monoterpenes	hydrocarbon
738	Sarv18	7T	trans-Verbenol	611931	12.172	2173063	Sarv	monoterpenes	alcohol
739	Sarv18	7T	Unknown9	781613	12.485	2173063	Sarv	Unknown9	Unknown9
740	Sarv18	7T	p-Mentha-1,5-dien-8-ol	1059948	12.813	2173063	Sarv	fatty acid-derived	alcohol
741	Sarv18	7T	alpha-Terpineol	2626088	13.287	2173063	Sarv	monoterpenes	alcohol
742	Sarv18	7T	Verbenone	10131485	13.681	2173063	Sarv	monoterpenes	ketone
743	Sarv18	7T	beta-Cubebene	717135	17.758	2173063	Sarv	sesquiterpenes	hydrocarbon
744	Sarv18	7T	Caryophyllene	17894449	18.47	2173063	Sarv	sesquiterpenes	hydrocarbon
745	Sarv18	7T	alpha-Humulene	1017396	19.213	2173063	Sarv	sesquiterpenes	hydrocarbon
746	Sarv18	7T	Hexadecanoic acid	11072089	28.533	2173063	Sarv	fatty acid-derived	carboxy
747	Sarv18	7T	Linolenic acid	1353709	31.212	2173063	Sarv	fatty acid-derived	carboxy
748	Sarv18	7T	Octadecanoic acid	2966432	31.605	2173063	Sarv	fatty acid-derived	carboxy
749	Sarv18	7T	Unknown26	1403503	35.453	2173063	Sarv	Unknown26	Unknown26
750	Sarv20	0	Myrcene	9659617	8.247	1584406	Sarv	monoterpenes	hydrocarbon
751	Sarv20	0	(3Z)-3-Hexenyl acetate	45083617	8.706	1584406	Sarv	fatty acid-derived	acetate
752	Sarv20	0	D-Limonene	7799960	9.252	1584406	Sarv	monoterpenes	hydrocarbon
753	Sarv20	0	beta-Phellandrene	8751039	9.295	1584406	Sarv	monoterpenes	hydrocarbon
754	Sarv20	0	trans-Ocimene	31792180	9.704	1584406	Sarv	monoterpenes	hydrocarbon
755	Sarv20	0	Unknown3	1066634	10.497	1584406	Sarv	Unknown3	Unknown3
756	Sarv20	0	Unknown5	1751448	11.541	1584406	Sarv	Unknown5	Unknown5
757	Sarv20	0	Neo-allo-ocimene	1488530	11.701	1584406	Sarv	monoterpenes	hydrocarbon
758	Sarv20	0	1,3,8-p-menthatriene	5915872	11.754	1584406	Sarv	monoterpenes	hydrocarbon
759	Sarv20	0	trans-Verbenol	1707592	12.166	1584406	Sarv	monoterpenes	alcohol
760	Sarv20	0	alpha-Terpineol	4195656	13.385	1584406	Sarv	monoterpenes	alcohol
761	Sarv20	0	Verbenone	19765030	13.696	1584406	Sarv	monoterpenes	ketone
762	Sarv20	0	alpha-Longipinene	17381285	16.948	1584406	Sarv	sesquiterpenes	hydrocarbon
763	Sarv20	0	Longifolene	1556016	18.056	1584406	Sarv	sesquiterpenes	hydrocarbon
764	Sarv20	0	Caryophyllene	1114189	18.453	1584406	Sarv	sesquiterpenes	hydrocarbon
765	Sarv20	48	Benzaldehyde	17046250	7.641	2173063	Sarv	aromatics	aldehyde
766	Sarv20	48	Myrcene	9952482	8.255	2173063	Sarv	monoterpenes	hydrocarbon
767	Sarv20	48	D-Limonene	5508291	9.254	2173063	Sarv	monoterpenes	hydrocarbon
768	Sarv20	48	beta-Phellandrene	5068984	9.293	2173063	Sarv	monoterpenes	hydrocarbon
769	Sarv20	48	cis-Ocimene	12955419	9.428	2173063	Sarv	monoterpenes	hydrocarbon
770	Sarv20	48	trans-Ocimene	92035332	9.767	2173063	Sarv	monoterpenes	hydrocarbon
771	Sarv20	48	Unknown3	1938043	10.503	2173063	Sarv	Unknown3	Unknown3
772	Sarv20	48	alpha-Terpinolene	2298530	10.652	2173063	Sarv	monoterpenes	hydrocarbon
773	Sarv20	48	Linalool	1657974	11.025	2173063	Sarv	monoterpenes	alcohol
774	Sarv20	48	(3E)-4,8-dimethyl-1,3,7-Nonatriene	7380508	11.341	2173063	Sarv	homoterpenes	hydrocarbon
775	Sarv20	48	Unknown5	3067324	11.546	2173063	Sarv	Unknown5	Unknown5
776	Sarv20	48	Neo-allo-ocimene	3688727	11.71	2173063	Sarv	monoterpenes	hydrocarbon
777	Sarv20	48	1,3,8-p-menthatriene	11845600	11.767	2173063	Sarv	monoterpenes	hydrocarbon
778	Sarv20	48	Unknown7	992112	12.079	2173063	Sarv	Unknown7	Unknown7
779	Sarv20	48	trans-Verbenol	2333539	12.172	2173063	Sarv	monoterpenes	alcohol
780	Sarv20	48	Unknown9	864727	12.487	2173063	Sarv	Unknown9	Unknown9
781	Sarv20	48	p-Mentha-1,5-dien-8-ol	1265184	12.813	2173063	Sarv	fatty acid-derived	alcohol
782	Sarv20	48	alpha-Terpineol	5919231	13.394	2173063	Sarv	monoterpenes	alcohol
783	Sarv20	48	Verbenone	26760223	13.712	2173063	Sarv	monoterpenes	ketone
784	Sarv20	48	2-Aminobenzaldehyde	1032184	13.92	2173063	Sarv	aromatics	aldehyde
785	Sarv20	48	Indole	1322931	15.663	2173063	Sarv	aromatics	N-containing
786	Sarv20	48	alpha-Longipinene	35383783	16.969	2173063	Sarv	sesquiterpenes	hydrocarbon
787	Sarv20	48	Longifolene	4073661	18.058	2173063	Sarv	sesquiterpenes	hydrocarbon
788	Sarv20	48	Caryophyllene	3354804	18.455	2173063	Sarv	sesquiterpenes	hydrocarbon
789	Sarv20	48	gamma-Humulene	4097532	19.787	2173063	Sarv	sesquiterpenes	hydrocarbon
790	Sarv20	48	beta-Himachalene	3815280	20.138	2173063	Sarv	sesquiterpenes	hydrocarbon
791	Sarv20	48	(E,E)-alpha-Farnesene	672848	20.174	2173063	Sarv	sesquiterpenes	hydrocarbon
792	Sarv20	14T	(E)-2-Heptenal	1036310	7.521	1883436	Sarv	fatty acid-derived	aldehyde
793	Sarv20	14T	Benzaldehyde	5643828	7.661	1883436	Sarv	aromatics	aldehyde
794	Sarv20	14T	cis-1,5-Octadien-3-ol	708401	7.927	1883436	Sarv	aliphatics	alcohol
795	Sarv20	14T	Myrcene	6695732	8.255	1883436	Sarv	monoterpenes	hydrocarbon
796	Sarv20	14T	D-Limonene	5378187	9.25	1883436	Sarv	monoterpenes	hydrocarbon
797	Sarv20	14T	beta-Phellandrene	4878495	9.291	1883436	Sarv	monoterpenes	hydrocarbon
798	Sarv20	14T	Benzyl alcohol	3800296	9.547	1883436	Sarv	aromatics	alcohol
799	Sarv20	14T	2-Phenylethanol	2167989	11.429	1883436	Sarv	aromatics	alcohol
800	Sarv20	14T	Benzyl cyanide	3719243	12.01	1883436	Sarv	aromatics	N-containing
801	Sarv20	14T	trans-Verbenol	2004451	12.18	1883436	Sarv	monoterpenes	alcohol
802	Sarv20	14T	Decanal	5583156	13.625	1883436	Sarv	fatty acid-derived	aldehyde
803	Sarv20	14T	Verbenone	8907835	13.694	1883436	Sarv	monoterpenes	ketone
804	Sarv20	14T	1-Nitro-2-phenylethane	1398842	15.823	1883436	Sarv	aromatics	N-containing
805	Sarv20	14T	alpha-Longipinene	8780241	16.937	1883436	Sarv	sesquiterpenes	hydrocarbon
806	Sarv20	14T	Decanoic acid	14152024	17.561	1883436	Sarv	fatty acid-derived	carboxy
807	Sarv20	14T	Longiverbenone	1179465	23.016	1883436	Sarv	sesquiterpenes	ketone
808	Sarv20	14T	Hexahydrofarnesyl acetone	4600982	26.468	1883436	Sarv	sesquiterpenes	ketone
809	Sarv20	14T	Hexadecanoic acid	4404643	28.507	1883436	Sarv	fatty acid-derived	carboxy
810	Sarv20	7T	Benzaldehyde	30239133	7.666	2173063	Sarv	aromatics	aldehyde
811	Sarv20	7T	Sabinene	2224445	7.839	2173063	Sarv	monoterpenes	hydrocarbon
812	Sarv20	7T	Myrcene	9106768	8.256	2173063	Sarv	monoterpenes	hydrocarbon
813	Sarv20	7T	(3Z)-3-Hexenyl acetate	12573682	8.668	2173063	Sarv	fatty acid-derived	acetate
814	Sarv20	7T	D-Limonene	8769079	9.261	2173063	Sarv	monoterpenes	hydrocarbon
815	Sarv20	7T	beta-Phellandrene	7952043	9.302	2173063	Sarv	monoterpenes	hydrocarbon
816	Sarv20	7T	Benzyl alcohol	1793169	9.467	2173063	Sarv	aromatics	alcohol
817	Sarv20	7T	trans-Ocimene	41206520	9.725	2173063	Sarv	monoterpenes	hydrocarbon
818	Sarv20	7T	Unknown2	2344020	10.336	2173063	Sarv	Unknown2	Unknown2
819	Sarv20	7T	Unknown3	1118673	10.503	2173063	Sarv	Unknown3	Unknown3
820	Sarv20	7T	p-Cymenene	1921850	10.789	2173063	Sarv	aromatics	hydrocarbon
821	Sarv20	7T	(3E)-4,8-dimethyl-1,3,7-Nonatriene	1876084	11.338	2173063	Sarv	homoterpenes	hydrocarbon
822	Sarv20	7T	Unknown5	1874582	11.546	2173063	Sarv	Unknown5	Unknown5
823	Sarv20	7T	Neo-allo-ocimene	2967345	11.708	2173063	Sarv	monoterpenes	hydrocarbon
824	Sarv20	7T	1,3,8-p-menthatriene	6575781	11.761	2173063	Sarv	monoterpenes	hydrocarbon
825	Sarv20	7T	Benzyl cyanide	7325729	11.994	2173063	Sarv	aromatics	N-containing
826	Sarv20	7T	trans-Verbenol	1090591	12.172	2173063	Sarv	monoterpenes	alcohol
827	Sarv20	7T	alpha-Terpineol	2177877	13.384	2173063	Sarv	monoterpenes	alcohol
828	Sarv20	7T	Verbenone	13646813	13.692	2173063	Sarv	monoterpenes	ketone
829	Sarv20	7T	Indole	4343231	15.657	2173063	Sarv	aromatics	N-containing
830	Sarv20	7T	alpha-Longipinene	18803325	16.953	2173063	Sarv	sesquiterpenes	hydrocarbon
831	Sarv20	7T	Longifolene	1566785	18.058	2173063	Sarv	sesquiterpenes	hydrocarbon
832	Sarv20	7T	Caryophyllene	2903961	18.455	2173063	Sarv	sesquiterpenes	hydrocarbon
833	Sarv20	7T	gamma-Humulene	1031883	19.783	2173063	Sarv	sesquiterpenes	hydrocarbon
834	Sarv20	7T	beta-Himachalene	966685	20.137	2173063	Sarv	sesquiterpenes	hydrocarbon
835	Sarv22	0	alpha-Pinene	704300	6.902	1883436	Sarv	monoterpenes	hydrocarbon
836	Sarv22	0	cis-1,5-Octadien-3-ol	16853787	7.955	1883436	Sarv	aliphatics	alcohol
837	Sarv22	0	1-Octen-3-ol	11584175	8.118	1883436	Sarv	aliphatics	alcohol
838	Sarv22	0	3-Octanone	5581255	8.197	1883436	Sarv	aliphatics	ketone
839	Sarv22	0	Myrcene	4925404	8.271	1883436	Sarv	monoterpenes	hydrocarbon
840	Sarv22	0	cis-Ocimene	9167398	9.426	1883436	Sarv	monoterpenes	hydrocarbon
841	Sarv22	0	trans-Ocimene	83951623	9.756	1883436	Sarv	monoterpenes	hydrocarbon
842	Sarv22	0	(3E)-4,8-dimethyl-1,3,7-Nonatriene	3575225	11.335	1883436	Sarv	homoterpenes	hydrocarbon
843	Sarv22	0	Unknown5	1677363	11.547	1883436	Sarv	Unknown5	Unknown5
844	Sarv22	0	Neo-allo-ocimene	5018685	11.709	1883436	Sarv	monoterpenes	hydrocarbon
845	Sarv22	0	1,3,8-p-menthatriene	9601722	11.765	1883436	Sarv	monoterpenes	hydrocarbon
846	Sarv22	0	alpha-Terpineol	5233701	13.388	1883436	Sarv	monoterpenes	alcohol
847	Sarv22	0	Verbenone	9487416	13.684	1883436	Sarv	monoterpenes	ketone
848	Sarv22	0	alpha-Longipinene	18297992	16.945	1883436	Sarv	sesquiterpenes	hydrocarbon
849	Sarv22	0	Longifolene	2075598	18.051	1883436	Sarv	sesquiterpenes	hydrocarbon
850	Sarv22	0	(E)-beta-Farnesene	2719035	19.102	1883436	Sarv	sesquiterpenes	hydrocarbon
851	Sarv22	0	gamma-Humulene	3896703	19.78	1883436	Sarv	sesquiterpenes	hydrocarbon
852	Sarv22	0	beta-Himachalene	6450527	20.134	1883436	Sarv	sesquiterpenes	hydrocarbon
853	Sarv22	0	(E,E)-alpha-Farnesene	1813055	20.162	1883436	Sarv	sesquiterpenes	hydrocarbon
854	Sarv22	0	Longiverbenone	1225114	23.017	1883436	Sarv	sesquiterpenes	ketone
855	Sarv22	0	1-Tetradecanol	1199688	23.553	1883436	Sarv	fatty acid-derived	alcohol
856	Sarv22	0	Unknown24	1574193	26.283	1883436	Sarv	Unknown24	Unknown24
857	Sarv22	0	Hexahydrofarnesyl acetone	1529288	26.466	1883436	Sarv	sesquiterpenes	ketone
858	Sarv22	0	Methyl stearate	1690609	31.058	1883436	Sarv	fatty acid-derived	ester
859	Sarv26	0	alpha-Pinene	711403	6.886	1883436	Sarv	monoterpenes	hydrocarbon
860	Sarv26	0	Benzaldehyde	18368510	7.671	1883436	Sarv	aromatics	aldehyde
861	Sarv26	0	Myrcene	11609591	8.255	1883436	Sarv	monoterpenes	hydrocarbon
862	Sarv26	0	D-Limonene	8083449	9.27	1883436	Sarv	monoterpenes	hydrocarbon
863	Sarv26	0	beta-Phellandrene	5300402	9.296	1883436	Sarv	monoterpenes	hydrocarbon
864	Sarv26	0	cis-Ocimene	8038166	9.426	1883436	Sarv	monoterpenes	hydrocarbon
865	Sarv26	0	Benzyl alcohol	1863653	9.537	1883436	Sarv	aromatics	alcohol
866	Sarv26	0	trans-Ocimene	40866957	9.721	1883436	Sarv	monoterpenes	hydrocarbon
867	Sarv26	0	Unknown3	1119643	10.51	1883436	Sarv	Unknown3	Unknown3
868	Sarv26	0	alpha-Terpinolene	1059957	10.656	1883436	Sarv	monoterpenes	hydrocarbon
869	Sarv26	0	(3E)-4,8-dimethyl-1,3,7-Nonatriene	8638942	11.35	1883436	Sarv	homoterpenes	hydrocarbon
870	Sarv26	0	2-Phenylethanol	836749	11.422	1883436	Sarv	aromatics	alcohol
871	Sarv26	0	Unknown5	1556063	11.555	1883436	Sarv	Unknown5	Unknown5
872	Sarv26	0	Neo-allo-ocimene	1545819	11.71	1883436	Sarv	monoterpenes	hydrocarbon
873	Sarv26	0	1,3,8-p-menthatriene	6522932	11.766	1883436	Sarv	monoterpenes	hydrocarbon
874	Sarv26	0	Benzyl cyanide	6313137	12.012	1883436	Sarv	aromatics	N-containing
875	Sarv26	0	Unknown7	1825393	12.094	1883436	Sarv	Unknown7	Unknown7
876	Sarv26	0	trans-Verbenol	6463160	12.191	1883436	Sarv	monoterpenes	alcohol
877	Sarv26	0	alpha-Terpineol	10764904	13.421	1883436	Sarv	monoterpenes	alcohol
878	Sarv26	0	Verbenone	43156665	13.743	1883436	Sarv	monoterpenes	ketone
879	Sarv26	0	Indole	1249893	15.705	1883436	Sarv	aromatics	N-containing
880	Sarv26	0	1-Nitro-2-phenylethane	1283979	15.831	1883436	Sarv	aromatics	N-containing
881	Sarv26	0	Unknown12	449747	16.698	1883436	Sarv	Unknown12	Unknown12
882	Sarv26	0	alpha-Longipinene	22638852	16.951	1883436	Sarv	sesquiterpenes	hydrocarbon
883	Sarv26	0	Longifolene	2463123	18.054	1883436	Sarv	sesquiterpenes	hydrocarbon
884	Sarv26	0	gamma-Humulene	3578438	19.78	1883436	Sarv	sesquiterpenes	hydrocarbon
885	Sarv26	0	beta-Himachalene	2646234	20.132	1883436	Sarv	sesquiterpenes	hydrocarbon
886	Sarv26	0	(E,E)-alpha-Farnesene	1699967	20.169	1883436	Sarv	sesquiterpenes	hydrocarbon
887	Sarv26	0	3(E),7(E)-4,8,12-Trimethyltrideca-1,3,7,11-tetraene	1512130	21.551	1883436	Sarv	homoterpenes	hydrocarbon
888	Sarv26	0	Longiverbenone	2079860	23.017	1883436	Sarv	sesquiterpenes	ketone
889	Sarv26	0	Hexadecanoic acid	5572169	28.521	1883436	Sarv	fatty acid-derived	carboxy
890	Sarv26	0	Linolenic acid	946961	31.22	1883436	Sarv	fatty acid-derived	carboxy
891	Sarv26	0	Octadecanoic acid	1439736	31.601	1883436	Sarv	fatty acid-derived	carboxy
892	Sarv26	0	Unknown25	2691265	33.813	1883436	Sarv	Unknown25	Unknown25
893	Sarv29	0	alpha-Pinene	2861802	6.878	2173063	Sarv	monoterpenes	hydrocarbon
894	Sarv29	0	Sabinene	990030	7.839	2173063	Sarv	monoterpenes	hydrocarbon
895	Sarv29	0	beta-Pinene	374922	7.957	2173063	Sarv	monoterpenes	hydrocarbon
896	Sarv29	0	Myrcene	5280931	8.258	2173063	Sarv	monoterpenes	hydrocarbon
897	Sarv29	0	D-Limonene	6334112	9.256	2173063	Sarv	monoterpenes	hydrocarbon
898	Sarv29	0	beta-Phellandrene	4795672	9.298	2173063	Sarv	monoterpenes	hydrocarbon
899	Sarv29	0	Benzyl alcohol	907597	9.466	2173063	Sarv	aromatics	alcohol
900	Sarv29	0	trans-Ocimene	24899107	9.704	2173063	Sarv	monoterpenes	hydrocarbon
901	Sarv29	0	(3E)-4,8-dimethyl-1,3,7-Nonatriene	2948419	11.338	2173063	Sarv	homoterpenes	hydrocarbon
902	Sarv29	0	Unknown5	1270548	11.546	2173063	Sarv	Unknown5	Unknown5
903	Sarv29	0	Neo-allo-ocimene	880240	11.698	2173063	Sarv	monoterpenes	hydrocarbon
904	Sarv29	0	1,3,8-p-menthatriene	3731546	11.757	2173063	Sarv	monoterpenes	hydrocarbon
905	Sarv29	0	trans-Verbenol	567551	12.17	2173063	Sarv	monoterpenes	alcohol
906	Sarv29	0	alpha-Terpineol	1340179	13.379	2173063	Sarv	monoterpenes	alcohol
907	Sarv29	0	Verbenone	9127368	13.681	2173063	Sarv	monoterpenes	ketone
908	Sarv29	0	Indole	1617639	15.664	2173063	Sarv	aromatics	N-containing
909	Sarv29	0	3(E),7(E)-4,8,12-Trimethyltrideca-1,3,7,11-tetraene	419484	21.556	2173063	Sarv	homoterpenes	hydrocarbon
910	Sarv29	0	Hexadecanoic acid	6054002	28.509	2173063	Sarv	fatty acid-derived	carboxy
911	Sarv29	48	Benzaldehyde	18429564	7.645	2173063	Sarv	aromatics	aldehyde
912	Sarv29	48	Myrcene	6472141	8.253	2173063	Sarv	monoterpenes	hydrocarbon
913	Sarv29	48	(3Z)-3-Hexenyl acetate	17475656	8.669	2173063	Sarv	fatty acid-derived	acetate
914	Sarv29	48	D-Limonene	5957762	9.252	2173063	Sarv	monoterpenes	hydrocarbon
915	Sarv29	48	beta-Phellandrene	4498054	9.293	2173063	Sarv	monoterpenes	hydrocarbon
916	Sarv29	48	cis-Ocimene	5949097	9.42	2173063	Sarv	monoterpenes	hydrocarbon
917	Sarv29	48	trans-Ocimene	31440434	9.71	2173063	Sarv	monoterpenes	hydrocarbon
918	Sarv29	48	Unknown2	2037636	10.332	2173063	Sarv	Unknown2	Unknown2
919	Sarv29	48	(3E)-4,8-dimethyl-1,3,7-Nonatriene	6229644	11.34	2173063	Sarv	homoterpenes	hydrocarbon
920	Sarv29	48	Neo-allo-ocimene	1635560	11.706	2173063	Sarv	monoterpenes	hydrocarbon
921	Sarv29	48	1,3,8-p-menthatriene	2395489	11.755	2173063	Sarv	monoterpenes	hydrocarbon
922	Sarv29	48	trans-Verbenol	947627	12.17	2173063	Sarv	monoterpenes	alcohol
923	Sarv29	48	alpha-Terpineol	2956560	13.384	2173063	Sarv	monoterpenes	alcohol
924	Sarv29	48	Verbenone	13483093	13.693	2173063	Sarv	monoterpenes	ketone
925	Sarv29	48	2-Aminobenzaldehyde	2845689	13.913	2173063	Sarv	aromatics	aldehyde
926	Sarv29	48	Indole	2661416	15.654	2173063	Sarv	aromatics	N-containing
927	Sarv29	48	(E,E)-alpha-Farnesene	1643724	20.176	2173063	Sarv	sesquiterpenes	hydrocarbon
1026	Sarv32	14T	Unknown22	1497312	21.995	1883436	Sarv	Unknown22	Unknown22
1398	Sarv49	48	Unknown22	3639807	22.005	2173063	Sarv	Unknown22	Unknown22
930	Sarv29	48	Hexahydrofarnesyl acetone	1154725	26.472	2173063	Sarv	sesquiterpenes	ketone
931	Sarv29	48	Hexadecanoic acid	2956054	28.495	2173063	Sarv	fatty acid-derived	carboxy
932	Sarv29	7T	cis-1,5-Octadien-3-ol	7917971	7.942	2084438	Sarv	aliphatics	alcohol
933	Sarv29	7T	1-Octen-3-ol	5300347	8.098	2084438	Sarv	aliphatics	alcohol
934	Sarv29	7T	6-Methyl-5-heptene-2-one	5126943	8.182	2084438	Sarv	monoterpenes	ketone
935	Sarv29	7T	cis-Ocimene	2852553	9.423	2084438	Sarv	monoterpenes	hydrocarbon
936	Sarv29	7T	Benzyl alcohol	2002881	9.515	2084438	Sarv	aromatics	alcohol
937	Sarv29	7T	trans-Ocimene	22881057	9.702	2084438	Sarv	monoterpenes	hydrocarbon
938	Sarv29	7T	(3E)-4,8-dimethyl-1,3,7-Nonatriene	3129893	11.346	2084438	Sarv	homoterpenes	hydrocarbon
939	Sarv29	7T	1,3,8-p-menthatriene	1778404	11.768	2084438	Sarv	monoterpenes	hydrocarbon
940	Sarv29	7T	Benzyl cyanide	1887486	12.01	2084438	Sarv	aromatics	N-containing
941	Sarv29	7T	alpha-Terpineol	1167591	13.401	2084438	Sarv	monoterpenes	alcohol
942	Sarv29	7T	Verbenone	4184370	13.694	2084438	Sarv	monoterpenes	ketone
943	Sarv30	0	Benzaldehyde	11851150	7.653	1883436	Sarv	aromatics	aldehyde
944	Sarv30	0	Myrcene	3123575	8.254	1883436	Sarv	monoterpenes	hydrocarbon
945	Sarv30	0	D-Limonene	2291740	9.286	1883436	Sarv	monoterpenes	hydrocarbon
946	Sarv30	0	beta-Phellandrene	1952905	9.289	1883436	Sarv	monoterpenes	hydrocarbon
947	Sarv30	0	cis-Ocimene	11438754	9.424	1883436	Sarv	monoterpenes	hydrocarbon
948	Sarv30	0	Benzyl alcohol	1905843	9.556	1883436	Sarv	aromatics	alcohol
949	Sarv30	0	trans-Ocimene	93562716	9.761	1883436	Sarv	monoterpenes	hydrocarbon
950	Sarv30	0	alpha-Pinene oxide	4232950	10.376	1883436	Sarv	monoterpenes	epoxy
951	Sarv30	0	Unknown3	4403075	10.509	1883436	Sarv	Unknown3	Unknown3
952	Sarv30	0	(3E)-4,8-dimethyl-1,3,7-Nonatriene	4209702	11.349	1883436	Sarv	homoterpenes	hydrocarbon
953	Sarv30	0	Unknown5	6884564	11.558	1883436	Sarv	Unknown5	Unknown5
954	Sarv30	0	Neo-allo-ocimene	7621468	11.725	1883436	Sarv	monoterpenes	hydrocarbon
955	Sarv30	0	1,3,8-p-menthatriene	24767509	11.789	1883436	Sarv	monoterpenes	hydrocarbon
956	Sarv30	0	Benzyl cyanide	6710271	12.027	1883436	Sarv	aromatics	N-containing
957	Sarv30	0	trans-Verbenol	2765498	12.188	1883436	Sarv	monoterpenes	alcohol
958	Sarv30	0	p-Mentha-1,5-dien-8-ol	4128492	12.83	1883436	Sarv	fatty acid-derived	alcohol
959	Sarv30	0	alpha-Terpineol	4900402	13.4	1883436	Sarv	monoterpenes	alcohol
960	Sarv30	0	Verbenone	33180912	13.71	1883436	Sarv	monoterpenes	ketone
961	Sarv30	0	Indole	6029630	15.681	1883436	Sarv	aromatics	N-containing
962	Sarv30	0	Unknown12	851514	16.699	1883436	Sarv	Unknown12	Unknown12
963	Sarv30	0	alpha-Longipinene	19590296	16.947	1883436	Sarv	sesquiterpenes	hydrocarbon
964	Sarv30	0	Longifolene	1887746	18.054	1883436	Sarv	sesquiterpenes	hydrocarbon
965	Sarv30	0	Unknown14	2788198	18.433	1883436	Sarv	Unknown14	Unknown14
966	Sarv30	0	gamma-Humulene	3021160	19.781	1883436	Sarv	sesquiterpenes	hydrocarbon
967	Sarv30	0	beta-Himachalene	3006888	20.132	1883436	Sarv	sesquiterpenes	hydrocarbon
968	Sarv30	0	(E,E)-alpha-Farnesene	857417	20.16	1883436	Sarv	sesquiterpenes	hydrocarbon
969	Sarv30	0	Longiverbenone	1501462	23.017	1883436	Sarv	sesquiterpenes	ketone
970	Sarv32	0	alpha-Pinene	2200382	6.877	1584406	Sarv	monoterpenes	hydrocarbon
971	Sarv32	0	Myrcene	4597981	8.252	1584406	Sarv	monoterpenes	hydrocarbon
972	Sarv32	0	D-Limonene	4560140	9.245	1584406	Sarv	monoterpenes	hydrocarbon
973	Sarv32	0	beta-Phellandrene	4168567	9.288	1584406	Sarv	monoterpenes	hydrocarbon
974	Sarv32	0	trans-Ocimene	17793416	9.685	1584406	Sarv	monoterpenes	hydrocarbon
975	Sarv32	0	Unknown5	951992	11.541	1584406	Sarv	Unknown5	Unknown5
976	Sarv32	0	1,3,8-p-menthatriene	3166967	11.751	1584406	Sarv	monoterpenes	hydrocarbon
977	Sarv32	0	alpha-Terpineol	816692	13.373	1584406	Sarv	monoterpenes	alcohol
978	Sarv32	0	Verbenone	5985378	13.67	1584406	Sarv	monoterpenes	ketone
979	Sarv32	48	Benzaldehyde	7899912	7.638	2173063	Sarv	aromatics	aldehyde
980	Sarv32	48	Myrcene	5957861	8.253	2173063	Sarv	monoterpenes	hydrocarbon
981	Sarv32	48	D-Limonene	3716386	9.255	2173063	Sarv	monoterpenes	hydrocarbon
982	Sarv32	48	beta-Phellandrene	2748140	9.297	2173063	Sarv	monoterpenes	hydrocarbon
983	Sarv32	48	cis-Ocimene	13865267	9.429	2173063	Sarv	monoterpenes	hydrocarbon
984	Sarv32	48	trans-Ocimene	90905630	9.77	2173063	Sarv	monoterpenes	hydrocarbon
985	Sarv32	48	alpha-Terpinolene	900610	10.653	2173063	Sarv	monoterpenes	hydrocarbon
986	Sarv32	48	(3E)-4,8-dimethyl-1,3,7-Nonatriene	2235390	11.336	2173063	Sarv	homoterpenes	hydrocarbon
987	Sarv32	48	Unknown5	2968185	11.547	2173063	Sarv	Unknown5	Unknown5
988	Sarv32	48	Neo-allo-ocimene	4559642	11.711	2173063	Sarv	monoterpenes	hydrocarbon
989	Sarv32	48	1,3,8-p-menthatriene	11457434	11.767	2173063	Sarv	monoterpenes	hydrocarbon
990	Sarv32	48	Unknown7	781434	12.083	2173063	Sarv	Unknown7	Unknown7
991	Sarv32	48	trans-Verbenol	3075303	12.174	2173063	Sarv	monoterpenes	alcohol
992	Sarv32	48	Unknown9	1312330	12.488	2173063	Sarv	Unknown9	Unknown9
993	Sarv32	48	p-Mentha-1,5-dien-8-ol	1499920	12.814	2173063	Sarv	fatty acid-derived	alcohol
994	Sarv32	48	alpha-Terpineol	5537047	13.394	2173063	Sarv	monoterpenes	alcohol
995	Sarv32	48	Verbenone	28170140	13.714	2173063	Sarv	monoterpenes	ketone
996	Sarv32	48	2-Aminobenzaldehyde	4616666	13.919	2173063	Sarv	aromatics	aldehyde
997	Sarv32	48	Indole	9119339	15.648	2173063	Sarv	aromatics	N-containing
998	Sarv32	48	(E,E)-alpha-Farnesene	1446677	20.176	2173063	Sarv	sesquiterpenes	hydrocarbon
999	Sarv32	48	3(E),7(E)-4,8,12-Trimethyltrideca-1,3,7,11-tetraene	673425	21.555	2173063	Sarv	homoterpenes	hydrocarbon
1436	Sarv49	14T	Unknown22	4994020	22.018	2084438	Sarv	Unknown22	Unknown22
1001	Sarv32	14T	Benzaldehyde	3631970	7.671	1883436	Sarv	aromatics	aldehyde
1002	Sarv32	14T	6-Methyl-5-heptene-2-one	2052902	8.181	1883436	Sarv	monoterpenes	ketone
1003	Sarv32	14T	Myrcene	5526122	8.271	1883436	Sarv	monoterpenes	hydrocarbon
1004	Sarv32	14T	(3Z)-3-Hexenyl acetate	29998802	8.701	1883436	Sarv	fatty acid-derived	acetate
1005	Sarv32	14T	D-Limonene	2948602	9.269	1883436	Sarv	monoterpenes	hydrocarbon
1006	Sarv32	14T	beta-Phellandrene	2015422	9.293	1883436	Sarv	monoterpenes	hydrocarbon
1007	Sarv32	14T	cis-Ocimene	7886697	9.429	1883436	Sarv	monoterpenes	hydrocarbon
1008	Sarv32	14T	Benzyl alcohol	4872611	9.546	1883436	Sarv	aromatics	alcohol
1009	Sarv32	14T	trans-Ocimene	67989630	9.748	1883436	Sarv	monoterpenes	hydrocarbon
1010	Sarv32	14T	Unknown3	2843770	10.509	1883436	Sarv	Unknown3	Unknown3
1011	Sarv32	14T	alpha-Terpinolene	1003986	10.657	1883436	Sarv	monoterpenes	hydrocarbon
1012	Sarv32	14T	Nonanal	2956634	11.157	1883436	Sarv	fatty acid-derived	aldehyde
1013	Sarv32	14T	(3E)-4,8-dimethyl-1,3,7-Nonatriene	1915296	11.34	1883436	Sarv	homoterpenes	hydrocarbon
1014	Sarv32	14T	Unknown5	4538277	11.553	1883436	Sarv	Unknown5	Unknown5
1015	Sarv32	14T	Neo-allo-ocimene	3959918	11.716	1883436	Sarv	monoterpenes	hydrocarbon
1016	Sarv32	14T	1,3,8-p-menthatriene	18600139	11.779	1883436	Sarv	monoterpenes	hydrocarbon
1017	Sarv32	14T	trans-Verbenol	2299758	12.183	1883436	Sarv	monoterpenes	alcohol
1018	Sarv32	14T	p-Mentha-1,5-dien-8-ol	3303554	12.825	1883436	Sarv	fatty acid-derived	alcohol
1019	Sarv32	14T	Methyl salicylate	1783013	13.301	1883436	Sarv	aromatics	ester
1020	Sarv32	14T	alpha-Terpineol	6220607	13.396	1883436	Sarv	monoterpenes	alcohol
1021	Sarv32	14T	Decanal	3116801	13.625	1883436	Sarv	fatty acid-derived	aldehyde
1022	Sarv32	14T	Verbenone	26150212	13.704	1883436	Sarv	monoterpenes	ketone
1023	Sarv32	14T	Indole	832934	15.711	1883436	Sarv	aromatics	N-containing
1024	Sarv32	14T	(E)-beta-Farnesene	1768826	19.1	1883436	Sarv	sesquiterpenes	hydrocarbon
1025	Sarv32	14T	(E,E)-alpha-Farnesene	1876736	20.171	1883436	Sarv	sesquiterpenes	hydrocarbon
1611	Sarv26	48	Unknown22	1262231	21.997	1883436	Sarv	Unknown22	Unknown22
1809	Sarv41	0	Unknown22	1768787	21.994	1529380	Sarv	Unknown22	Unknown22
1028	Sarv32	14T	Hexahydrofarnesyl acetone	1467783	26.469	1883436	Sarv	sesquiterpenes	ketone
1029	Sarv32	14T	Hexadecanoic acid	3216780	28.516	1883436	Sarv	fatty acid-derived	carboxy
1030	Sarv32	7T	alpha-Pinene	2182337	6.878	2173063	Sarv	monoterpenes	hydrocarbon
1031	Sarv32	7T	Sabinene	1510982	7.838	2173063	Sarv	monoterpenes	hydrocarbon
1032	Sarv32	7T	Myrcene	9813943	8.254	2173063	Sarv	monoterpenes	hydrocarbon
1033	Sarv32	7T	Unknown1	3025831	8.649	2173063	Sarv	Unknown1	Unknown1
1034	Sarv32	7T	(3Z)-3-Hexenyl acetate	7106649	8.67	2173063	Sarv	fatty acid-derived	acetate
1035	Sarv32	7T	D-Limonene	8384317	9.256	2173063	Sarv	monoterpenes	hydrocarbon
1036	Sarv32	7T	beta-Phellandrene	7938892	9.295	2173063	Sarv	monoterpenes	hydrocarbon
1037	Sarv32	7T	cis-Ocimene	6928324	9.429	2173063	Sarv	monoterpenes	hydrocarbon
1038	Sarv32	7T	trans-Ocimene	43166958	9.729	2173063	Sarv	monoterpenes	hydrocarbon
1039	Sarv32	7T	Unknown3	984149	10.505	2173063	Sarv	Unknown3	Unknown3
1040	Sarv32	7T	Unknown5	2054000	11.549	2173063	Sarv	Unknown5	Unknown5
1041	Sarv32	7T	Neo-allo-ocimene	1568546	11.709	2173063	Sarv	monoterpenes	hydrocarbon
1042	Sarv32	7T	1,3,8-p-menthatriene	6959011	11.763	2173063	Sarv	monoterpenes	hydrocarbon
1043	Sarv32	7T	Verbenone	3424344	13.674	2173063	Sarv	monoterpenes	ketone
1044	Sarv32	7T	Indole	611257	15.665	2173063	Sarv	aromatics	N-containing
1045	Sarv32	7T	Hexadecanoic acid	17527842	28.556	2173063	Sarv	fatty acid-derived	carboxy
1046	Sarv32	7T	Linolenic acid	9461204	31.259	2173063	Sarv	fatty acid-derived	carboxy
1047	Sarv32	7T	Octadecanoic acid	4560309	31.624	2173063	Sarv	fatty acid-derived	carboxy
1048	Sarv32	7T	Unknown25	3142259	33.823	2173063	Sarv	Unknown25	Unknown25
1049	Sarv33	0	Benzaldehyde	2170652	7.672	1883436	Sarv	aromatics	aldehyde
1050	Sarv33	0	Myrcene	13118770	8.25	1883436	Sarv	monoterpenes	hydrocarbon
1051	Sarv33	0	D-Limonene	7234959	9.27	1883436	Sarv	monoterpenes	hydrocarbon
1052	Sarv33	0	beta-Phellandrene	5483947	9.297	1883436	Sarv	monoterpenes	hydrocarbon
1053	Sarv33	0	cis-Ocimene	9319265	9.425	1883436	Sarv	monoterpenes	hydrocarbon
1054	Sarv33	0	trans-Ocimene	55675228	9.733	1883436	Sarv	monoterpenes	hydrocarbon
1055	Sarv33	0	Unknown3	2187108	10.508	1883436	Sarv	Unknown3	Unknown3
1056	Sarv33	0	(3E)-4,8-dimethyl-1,3,7-Nonatriene	2570295	11.347	1883436	Sarv	homoterpenes	hydrocarbon
1057	Sarv33	0	Unknown5	4607036	11.556	1883436	Sarv	Unknown5	Unknown5
1058	Sarv33	0	Neo-allo-ocimene	2165410	11.714	1883436	Sarv	monoterpenes	hydrocarbon
1059	Sarv33	0	1,3,8-p-menthatriene	15645100	11.776	1883436	Sarv	monoterpenes	hydrocarbon
1060	Sarv33	0	trans-Verbenol	2878572	12.181	1883436	Sarv	monoterpenes	alcohol
1061	Sarv33	0	p-Mentha-1,5-dien-8-ol	2269097	12.823	1883436	Sarv	fatty acid-derived	alcohol
1062	Sarv33	0	alpha-Terpineol	3218440	13.398	1883436	Sarv	monoterpenes	alcohol
1063	Sarv33	0	Verbenone	33405247	13.712	1883436	Sarv	monoterpenes	ketone
1064	Sarv33	0	beta-Cubebene	1181322	17.752	1883436	Sarv	sesquiterpenes	hydrocarbon
1065	Sarv33	0	Caryophyllene	28094525	18.471	1883436	Sarv	sesquiterpenes	hydrocarbon
1066	Sarv33	0	alpha-Humulene	2956162	19.206	1883436	Sarv	sesquiterpenes	hydrocarbon
1067	Sarv35	0	Benzaldehyde	12421672	7.629	1584406	Sarv	aromatics	aldehyde
1068	Sarv35	0	Myrcene	8943216	8.251	1584406	Sarv	monoterpenes	hydrocarbon
1069	Sarv35	0	D-Limonene	6765774	9.249	1584406	Sarv	monoterpenes	hydrocarbon
1070	Sarv35	0	beta-Phellandrene	4759433	9.291	1584406	Sarv	monoterpenes	hydrocarbon
1071	Sarv35	0	trans-Ocimene	52633270	9.725	1584406	Sarv	monoterpenes	hydrocarbon
1072	Sarv35	0	(3E)-4,8-dimethyl-1,3,7-Nonatriene	2762272	11.335	1584406	Sarv	homoterpenes	hydrocarbon
1073	Sarv35	0	Unknown5	1944655	11.542	1584406	Sarv	Unknown5	Unknown5
1074	Sarv35	0	Neo-allo-ocimene	2471864	11.704	1584406	Sarv	monoterpenes	hydrocarbon
1075	Sarv35	0	1,3,8-p-menthatriene	8315985	11.758	1584406	Sarv	monoterpenes	hydrocarbon
1076	Sarv35	0	trans-Verbenol	5213030	12.175	1584406	Sarv	monoterpenes	alcohol
1077	Sarv35	0	alpha-Terpineol	4625241	13.387	1584406	Sarv	monoterpenes	alcohol
1078	Sarv35	0	Verbenone	20178685	13.7	1584406	Sarv	monoterpenes	ketone
1079	Sarv35	0	Indole	5979195	15.643	1584406	Sarv	aromatics	N-containing
1080	Sarv35	0	alpha-Longipinene	24990919	16.956	1584406	Sarv	sesquiterpenes	hydrocarbon
1081	Sarv35	0	beta-Cubebene	2494155	17.756	1584406	Sarv	sesquiterpenes	hydrocarbon
1082	Sarv35	0	Longifolene	2732460	18.058	1584406	Sarv	sesquiterpenes	hydrocarbon
1083	Sarv35	0	Caryophyllene	27597942	18.476	1584406	Sarv	sesquiterpenes	hydrocarbon
1084	Sarv35	0	alpha-Humulene	2373017	19.213	1584406	Sarv	sesquiterpenes	hydrocarbon
1085	Sarv35	0	beta-Himachalene	4872343	20.138	1584406	Sarv	sesquiterpenes	hydrocarbon
1086	Sarv35	0	(E,E)-alpha-Farnesene	326781	20.178	1584406	Sarv	sesquiterpenes	hydrocarbon
1087	Sarv35	0	Longiverbenone	3695829	23.018	1584406	Sarv	sesquiterpenes	ketone
1088	Sarv35	0	Hexadecanoic acid	36078709	28.603	1584406	Sarv	fatty acid-derived	carboxy
1089	Sarv35	0	Linolenic acid	11960589	31.261	1584406	Sarv	fatty acid-derived	carboxy
1090	Sarv35	0	Octadecanoic acid	18499555	31.665	1584406	Sarv	fatty acid-derived	carboxy
1091	Sarv35	0	Unknown25	1974738	33.824	1584406	Sarv	Unknown25	Unknown25
1092	Sarv35	0	Unknown26	3251852	35.454	1584406	Sarv	Unknown26	Unknown26
1094	Sarv35	48	1,2-Cyclopentanedione	752855	6.789	1584406	Sarv	aromatics	ketone
1095	Sarv35	48	Benzaldehyde	13438188	7.632	1584406	Sarv	aromatics	aldehyde
1096	Sarv35	48	6-Methyl-5-heptene-2-one	2559296	8.165	1584406	Sarv	monoterpenes	ketone
1097	Sarv35	48	Myrcene	8085123	8.253	1584406	Sarv	monoterpenes	hydrocarbon
1098	Sarv35	48	D-Limonene	7977070	9.251	1584406	Sarv	monoterpenes	hydrocarbon
1099	Sarv35	48	beta-Phellandrene	3833238	9.293	1584406	Sarv	monoterpenes	hydrocarbon
1100	Sarv35	48	Benzyl alcohol	13596111	9.451	1584406	Sarv	aromatics	alcohol
1101	Sarv35	48	(3E)-4,8-dimethyl-1,3,7-Nonatriene	1680259	11.336	1584406	Sarv	homoterpenes	hydrocarbon
1102	Sarv35	48	Unknown5	1427495	11.544	1584406	Sarv	Unknown5	Unknown5
1103	Sarv35	48	trans-Verbenol	2196453	12.173	1584406	Sarv	monoterpenes	alcohol
1104	Sarv35	48	Unknown10	3521155	12.81	1584406	Sarv	Unknown10	Unknown10
1105	Sarv35	48	alpha-Terpineol	2858718	13.384	1584406	Sarv	monoterpenes	alcohol
1106	Sarv35	48	Verbenone	9383071	13.687	1584406	Sarv	monoterpenes	ketone
1107	Sarv35	48	Indole	3688695	15.646	1584406	Sarv	aromatics	N-containing
1108	Sarv35	48	alpha-Longipinene	14282856	16.948	1584406	Sarv	sesquiterpenes	hydrocarbon
1109	Sarv35	48	Longifolene	1522514	18.057	1584406	Sarv	sesquiterpenes	hydrocarbon
1110	Sarv35	48	Caryophyllene	15218223	18.466	1584406	Sarv	sesquiterpenes	hydrocarbon
1111	Sarv35	48	Hexadecanoic acid	59132163	28.668	1584406	Sarv	fatty acid-derived	carboxy
1112	Sarv35	48	Linolenic acid	55875882	31.362	1584406	Sarv	fatty acid-derived	carboxy
1113	Sarv35	48	Octadecanoic acid	26039207	31.714	1584406	Sarv	fatty acid-derived	carboxy
1114	Sarv35	48	Unknown25	6127411	33.833	1584406	Sarv	Unknown25	Unknown25
1115	Sarv35	48	Unknown26	2014483	35.455	1584406	Sarv	Unknown26	Unknown26
1116	Sarv35	14T	1,2-Cyclopentanedione	679480	6.988	2052163	Sarv	aromatics	ketone
1117	Sarv35	14T	Myrcene	4646061	8.251	2052163	Sarv	monoterpenes	hydrocarbon
1118	Sarv35	14T	D-Limonene	5499149	9.255	2052163	Sarv	monoterpenes	hydrocarbon
1119	Sarv35	14T	beta-Phellandrene	2455458	9.297	2052163	Sarv	monoterpenes	hydrocarbon
1120	Sarv35	14T	cis-Ocimene	4426371	9.42	2052163	Sarv	monoterpenes	hydrocarbon
1121	Sarv35	14T	Benzyl alcohol	3398901	9.505	2052163	Sarv	aromatics	alcohol
1122	Sarv35	14T	trans-Ocimene	34719976	9.718	2052163	Sarv	monoterpenes	hydrocarbon
1123	Sarv35	14T	2-Phenylethanol	1200074	11.395	2052163	Sarv	aromatics	alcohol
1124	Sarv35	14T	Unknown5	654829	11.546	2052163	Sarv	Unknown5	Unknown5
1125	Sarv35	14T	Neo-allo-ocimene	1726114	11.708	2052163	Sarv	monoterpenes	hydrocarbon
1126	Sarv35	14T	1,3,8-p-menthatriene	2492295	11.758	2052163	Sarv	monoterpenes	hydrocarbon
1127	Sarv35	14T	trans-Verbenol	3103324	12.18	2052163	Sarv	monoterpenes	alcohol
1128	Sarv35	14T	Unknown10	1796493	12.833	2052163	Sarv	Unknown10	Unknown10
1129	Sarv35	14T	alpha-Terpineol	1521426	13.387	2052163	Sarv	monoterpenes	alcohol
1130	Sarv35	14T	Verbenone	7594131	13.689	2052163	Sarv	monoterpenes	ketone
1131	Sarv35	14T	Indole	2138284	15.658	2052163	Sarv	aromatics	N-containing
1132	Sarv35	14T	alpha-Longipinene	12982340	16.948	2052163	Sarv	sesquiterpenes	hydrocarbon
1133	Sarv35	14T	beta-Cubebene	1649782	17.757	2052163	Sarv	sesquiterpenes	hydrocarbon
1134	Sarv35	14T	Longifolene	1219519	18.058	2052163	Sarv	sesquiterpenes	hydrocarbon
1135	Sarv35	14T	Caryophyllene	23861133	18.479	2052163	Sarv	sesquiterpenes	hydrocarbon
1136	Sarv35	14T	Longiverbenone	1108087	23.02	2052163	Sarv	sesquiterpenes	ketone
1137	Sarv35	14T	Hexahydrofarnesyl acetone	2047278	26.474	2052163	Sarv	sesquiterpenes	ketone
1138	Sarv35	14T	Methyl palmitate	2804887	27.889	2052163	Sarv	fatty acid-derived	ester
1139	Sarv35	14T	Hexadecanoic acid	80973745	28.741	2052163	Sarv	fatty acid-derived	carboxy
1140	Sarv35	14T	Methyl stearate	5083985	31.071	2052163	Sarv	fatty acid-derived	ester
1141	Sarv35	14T	Linolenic acid	73481083	31.421	2052163	Sarv	fatty acid-derived	carboxy
1142	Sarv35	14T	Octadecanoic acid	34708990	31.761	2052163	Sarv	fatty acid-derived	carboxy
1143	Sarv35	14T	Unknown25	3878016	33.84	2052163	Sarv	Unknown25	Unknown25
1144	Sarv35	7T	1,2-Cyclopentanedione	570249	6.779	2173063	Sarv	aromatics	ketone
1145	Sarv35	7T	Myrcene	10023819	8.253	2173063	Sarv	monoterpenes	hydrocarbon
1146	Sarv35	7T	D-Limonene	8839783	9.258	2173063	Sarv	monoterpenes	hydrocarbon
1147	Sarv35	7T	beta-Phellandrene	7503103	9.297	2173063	Sarv	monoterpenes	hydrocarbon
1148	Sarv35	7T	cis-Ocimene	6490670	9.423	2173063	Sarv	monoterpenes	hydrocarbon
1149	Sarv35	7T	trans-Ocimene	51101917	9.732	2173063	Sarv	monoterpenes	hydrocarbon
1150	Sarv35	7T	Unknown3	1556790	10.503	2173063	Sarv	Unknown3	Unknown3
1151	Sarv35	7T	p-Cymenene	2452698	10.785	2173063	Sarv	aromatics	hydrocarbon
1152	Sarv35	7T	Unknown4	1524953	11.04	2173063	Sarv	Unknown4	Unknown4
1153	Sarv35	7T	(3E)-4,8-dimethyl-1,3,7-Nonatriene	2495012	11.337	2173063	Sarv	homoterpenes	hydrocarbon
1154	Sarv35	7T	Unknown5	2851999	11.546	2173063	Sarv	Unknown5	Unknown5
1155	Sarv35	7T	Neo-allo-ocimene	2737637	11.709	2173063	Sarv	monoterpenes	hydrocarbon
1156	Sarv35	7T	1,3,8-p-menthatriene	9746123	11.762	2173063	Sarv	monoterpenes	hydrocarbon
1157	Sarv35	7T	Verbenone	2813031	13.669	2173063	Sarv	monoterpenes	ketone
1158	Sarv35	7T	alpha-Longipinene	6523452	16.94	2173063	Sarv	sesquiterpenes	hydrocarbon
1159	Sarv35	7T	Caryophyllene	7211525	18.456	2173063	Sarv	sesquiterpenes	hydrocarbon
1160	Sarv35	7T	Hexadecanoic acid	35004216	28.616	2173063	Sarv	fatty acid-derived	carboxy
1161	Sarv35	7T	Linolenic acid	47237653	31.345	2173063	Sarv	fatty acid-derived	carboxy
1162	Sarv35	7T	Octadecanoic acid	10914336	31.662	2173063	Sarv	fatty acid-derived	carboxy
1163	Sarv35	7T	Unknown25	4613288	33.831	2173063	Sarv	Unknown25	Unknown25
1164	Sarv36	0	Myrcene	12542040	8.253	1584406	Sarv	monoterpenes	hydrocarbon
1165	Sarv36	0	D-Limonene	8690928	9.249	1584406	Sarv	monoterpenes	hydrocarbon
1166	Sarv36	0	beta-Phellandrene	5994272	9.29	1584406	Sarv	monoterpenes	hydrocarbon
1167	Sarv36	0	cis-Ocimene	9314591	9.43	1584406	Sarv	monoterpenes	hydrocarbon
1168	Sarv36	0	trans-Ocimene	79342483	9.75	1584406	Sarv	monoterpenes	hydrocarbon
1169	Sarv36	0	Unknown5	3489909	11.544	1584406	Sarv	Unknown5	Unknown5
1170	Sarv36	0	Neo-allo-ocimene	3648452	11.707	1584406	Sarv	monoterpenes	hydrocarbon
1171	Sarv36	0	1,3,8-p-menthatriene	12753632	11.763	1584406	Sarv	monoterpenes	hydrocarbon
1172	Sarv36	0	Unknown7	1102581	12.083	1584406	Sarv	Unknown7	Unknown7
1173	Sarv36	0	trans-Verbenol	4620647	12.171	1584406	Sarv	monoterpenes	alcohol
1174	Sarv36	0	alpha-Terpineol	10562261	13.414	1584406	Sarv	monoterpenes	alcohol
1175	Sarv36	0	Verbenone	45419873	13.739	1584406	Sarv	monoterpenes	ketone
1176	Sarv36	0	Indole	5149921	15.648	1584406	Sarv	aromatics	N-containing
1177	Sarv36	0	beta-Cubebene	1400980	17.755	1584406	Sarv	sesquiterpenes	hydrocarbon
1178	Sarv36	0	Caryophyllene	18192415	18.466	1584406	Sarv	sesquiterpenes	hydrocarbon
1179	Sarv36	48	Myrcene	15239893	8.258	1584406	Sarv	monoterpenes	hydrocarbon
1180	Sarv36	48	D-Limonene	10536574	9.254	1584406	Sarv	monoterpenes	hydrocarbon
1181	Sarv36	48	beta-Phellandrene	7850934	9.296	1584406	Sarv	monoterpenes	hydrocarbon
1182	Sarv36	48	trans-Ocimene	57705698	9.732	1584406	Sarv	monoterpenes	hydrocarbon
1183	Sarv36	48	Unknown5	2403373	11.544	1584406	Sarv	Unknown5	Unknown5
1184	Sarv36	48	Neo-allo-ocimene	2884801	11.706	1584406	Sarv	monoterpenes	hydrocarbon
1185	Sarv36	48	1,3,8-p-menthatriene	9620708	11.761	1584406	Sarv	monoterpenes	hydrocarbon
1186	Sarv36	48	trans-Verbenol	2539437	12.167	1584406	Sarv	monoterpenes	alcohol
1187	Sarv36	48	alpha-Terpineol	5978347	13.392	1584406	Sarv	monoterpenes	alcohol
1188	Sarv36	48	Verbenone	25714205	13.709	1584406	Sarv	monoterpenes	ketone
1189	Sarv36	48	Indole	3029133	15.647	1584406	Sarv	aromatics	N-containing
1190	Sarv36	48	Caryophyllene	14430162	18.464	1584406	Sarv	sesquiterpenes	hydrocarbon
1191	Sarv36	14T	Myrcene	9715785	8.247	2052163	Sarv	monoterpenes	hydrocarbon
1192	Sarv36	14T	D-Limonene	7224661	9.259	2052163	Sarv	monoterpenes	hydrocarbon
1193	Sarv36	14T	beta-Phellandrene	3473783	9.301	2052163	Sarv	monoterpenes	hydrocarbon
1194	Sarv36	14T	cis-Ocimene	12088289	9.429	2052163	Sarv	monoterpenes	hydrocarbon
1195	Sarv36	14T	trans-Ocimene	81643396	9.769	2052163	Sarv	monoterpenes	hydrocarbon
1196	Sarv36	14T	Nonanal	5524222	11.153	2052163	Sarv	fatty acid-derived	aldehyde
1197	Sarv36	14T	(3E)-4,8-dimethyl-1,3,7-Nonatriene	3519557	11.341	2052163	Sarv	homoterpenes	hydrocarbon
1198	Sarv36	14T	Unknown5	2116856	11.55	2052163	Sarv	Unknown5	Unknown5
1199	Sarv36	14T	Neo-allo-ocimene	1378227	11.709	2052163	Sarv	monoterpenes	hydrocarbon
1200	Sarv36	14T	1,3,8-p-menthatriene	5749752	11.764	2052163	Sarv	monoterpenes	hydrocarbon
1201	Sarv36	14T	alpha-Terpineol	3731540	13.394	2052163	Sarv	monoterpenes	alcohol
1202	Sarv36	14T	Verbenone	16469066	13.702	2052163	Sarv	monoterpenes	ketone
1203	Sarv36	14T	Caryophyllene	25234795	18.481	2052163	Sarv	sesquiterpenes	hydrocarbon
1204	Sarv36	7T	Myrcene	9434690	8.249	2173063	Sarv	monoterpenes	hydrocarbon
1205	Sarv36	7T	p-Cymene	797745	9.138	2173063	Sarv	monoterpenes	hydrocarbon
1206	Sarv36	7T	D-Limonene	6420357	9.252	2173063	Sarv	monoterpenes	hydrocarbon
1207	Sarv36	7T	beta-Phellandrene	6465945	9.291	2173063	Sarv	monoterpenes	hydrocarbon
1208	Sarv36	7T	cis-Ocimene	11819528	9.424	2173063	Sarv	monoterpenes	hydrocarbon
1209	Sarv36	7T	trans-Ocimene	82447923	9.758	2173063	Sarv	monoterpenes	hydrocarbon
1210	Sarv36	7T	Unknown3	1767977	10.5	2173063	Sarv	Unknown3	Unknown3
1211	Sarv36	7T	alpha-Terpinolene	1385722	10.651	2173063	Sarv	monoterpenes	hydrocarbon
1212	Sarv36	7T	p-Cymenene	3034999	10.782	2173063	Sarv	aromatics	hydrocarbon
1213	Sarv36	7T	(3E)-4,8-dimethyl-1,3,7-Nonatriene	1344446	11.335	2173063	Sarv	homoterpenes	hydrocarbon
1214	Sarv36	7T	Unknown5	3565923	11.544	2173063	Sarv	Unknown5	Unknown5
1215	Sarv36	7T	Neo-allo-ocimene	2516984	11.707	2173063	Sarv	monoterpenes	hydrocarbon
1216	Sarv36	7T	1,3,8-p-menthatriene	10627190	11.763	2173063	Sarv	monoterpenes	hydrocarbon
1217	Sarv36	7T	Unknown7	498243	12.075	2173063	Sarv	Unknown7	Unknown7
1218	Sarv36	7T	trans-Verbenol	2930250	12.169	2173063	Sarv	monoterpenes	alcohol
1219	Sarv36	7T	alpha-Terpineol	5390274	13.396	2173063	Sarv	monoterpenes	alcohol
1220	Sarv36	7T	Verbenone	28011635	13.715	2173063	Sarv	monoterpenes	ketone
1221	Sarv36	7T	2-Aminobenzaldehyde	947759	13.915	2173063	Sarv	aromatics	aldehyde
1222	Sarv36	7T	Indole	7596087	15.645	2173063	Sarv	aromatics	N-containing
1223	Sarv36	7T	Caryophyllene	13941481	18.465	2173063	Sarv	sesquiterpenes	hydrocarbon
1224	Sarv36	7T	(E,E)-alpha-Farnesene	713828	20.177	2173063	Sarv	sesquiterpenes	hydrocarbon
1225	Sarv36	7T	Hexahydrofarnesyl acetone	1093015	26.475	2173063	Sarv	sesquiterpenes	ketone
1226	Sarv36	7T	Methyl palmitate	2630203	27.89	2173063	Sarv	fatty acid-derived	ester
1227	Sarv36	7T	Hexadecanoic acid	2498456	28.491	2173063	Sarv	fatty acid-derived	carboxy
1228	Sarv36	7T	Methyl stearate	2126187	31.067	2173063	Sarv	fatty acid-derived	ester
1229	Sarv39	0	6-Methyl-5-heptene-2-one	1659838	8.156	1584406	Sarv	monoterpenes	ketone
1230	Sarv39	0	Myrcene	16429938	8.256	1584406	Sarv	monoterpenes	hydrocarbon
1231	Sarv39	0	(3Z)-3-Hexenyl acetate	10299131	8.657	1584406	Sarv	fatty acid-derived	acetate
1232	Sarv39	0	p-Cymene	1177136	9.137	1584406	Sarv	monoterpenes	hydrocarbon
1233	Sarv39	0	D-Limonene	14419952	9.255	1584406	Sarv	monoterpenes	hydrocarbon
1234	Sarv39	0	beta-Phellandrene	9902030	9.297	1584406	Sarv	monoterpenes	hydrocarbon
1235	Sarv39	0	cis-Ocimene	5852361	9.421	1584406	Sarv	monoterpenes	hydrocarbon
1236	Sarv39	0	(3E)-4,8-dimethyl-1,3,7-Nonatriene	5264695	11.335	1584406	Sarv	homoterpenes	hydrocarbon
1237	Sarv39	0	Unknown5	1237337	11.541	1584406	Sarv	Unknown5	Unknown5
1238	Sarv39	0	Neo-allo-ocimene	932832	11.701	1584406	Sarv	monoterpenes	hydrocarbon
1239	Sarv39	0	1,3,8-p-menthatriene	4330535	11.753	1584406	Sarv	monoterpenes	hydrocarbon
1240	Sarv39	0	Benzyl cyanide	5494946	11.989	1584406	Sarv	aromatics	N-containing
1241	Sarv39	0	Unknown7	1109329	12.083	1584406	Sarv	Unknown7	Unknown7
1242	Sarv39	0	trans-Verbenol	5457912	12.174	1584406	Sarv	monoterpenes	alcohol
1243	Sarv39	0	alpha-Terpineol	9152506	13.411	1584406	Sarv	monoterpenes	alcohol
1244	Sarv39	0	Verbenone	39355380	13.732	1584406	Sarv	monoterpenes	ketone
1245	Sarv39	0	2-Aminobenzaldehyde	1964854	13.912	1584406	Sarv	aromatics	aldehyde
1246	Sarv39	0	Indole	8873257	15.645	1584406	Sarv	aromatics	N-containing
1247	Sarv39	0	Caryophyllene	2840803	18.456	1584406	Sarv	sesquiterpenes	hydrocarbon
1248	Sarv39	0	(E,E)-alpha-Farnesene	1495668	20.177	1584406	Sarv	sesquiterpenes	hydrocarbon
1249	Sarv39	0	3(E),7(E)-4,8,12-Trimethyltrideca-1,3,7,11-tetraene	3183287	21.557	1584406	Sarv	homoterpenes	hydrocarbon
1250	Sarv39	0	Hexahydrofarnesyl acetone	892245	26.474	1584406	Sarv	sesquiterpenes	ketone
1251	Sarv39	0	Hexadecanoic acid	11273424	28.53	1584406	Sarv	fatty acid-derived	carboxy
1252	Sarv39	0	Octadecanoic acid	4372660	31.608	1584406	Sarv	fatty acid-derived	carboxy
1253	Sarv39	48	alpha-Pinene	5941707	6.884	1584406	Sarv	monoterpenes	hydrocarbon
1254	Sarv39	48	Sabinene	1540387	7.846	1584406	Sarv	monoterpenes	hydrocarbon
1255	Sarv39	48	beta-Pinene	973181	7.962	1584406	Sarv	monoterpenes	hydrocarbon
1256	Sarv39	48	Myrcene	4514441	8.258	1584406	Sarv	monoterpenes	hydrocarbon
1257	Sarv39	48	D-Limonene	6353971	9.253	1584406	Sarv	monoterpenes	hydrocarbon
1258	Sarv39	48	beta-Phellandrene	5692101	9.295	1584406	Sarv	monoterpenes	hydrocarbon
1259	Sarv39	48	trans-Ocimene	9656337	9.682	1584406	Sarv	monoterpenes	hydrocarbon
1260	Sarv39	48	1,3,8-p-menthatriene	665558	11.754	1584406	Sarv	monoterpenes	hydrocarbon
1261	Sarv39	48	trans-Verbenol	687146	12.167	1584406	Sarv	monoterpenes	alcohol
1262	Sarv39	48	alpha-Terpineol	1052265	13.379	1584406	Sarv	monoterpenes	alcohol
1263	Sarv39	48	Verbenone	11226038	13.681	1584406	Sarv	monoterpenes	ketone
1264	Sarv39	48	Indole	828144	15.677	1584406	Sarv	aromatics	N-containing
1265	Sarv39	14T	1,2-Cyclopentanedione	858283	6.822	2084438	Sarv	aromatics	ketone
1266	Sarv39	14T	Myrcene	4065253	8.248	2084438	Sarv	monoterpenes	hydrocarbon
1267	Sarv39	14T	D-Limonene	3730049	9.246	2084438	Sarv	monoterpenes	hydrocarbon
1268	Sarv39	14T	beta-Phellandrene	3132662	9.284	2084438	Sarv	monoterpenes	hydrocarbon
1269	Sarv39	14T	trans-Ocimene	5416760	9.675	2084438	Sarv	monoterpenes	hydrocarbon
1270	Sarv39	14T	1,3,8-p-menthatriene	1138815	11.752	2084438	Sarv	monoterpenes	hydrocarbon
1271	Sarv39	14T	trans-Verbenol	1632045	12.176	2084438	Sarv	monoterpenes	alcohol
1272	Sarv39	14T	Verbenone	13459345	13.692	2084438	Sarv	monoterpenes	ketone
1273	Sarv39	14T	Unknown24	1963657	26.281	2084438	Sarv	Unknown24	Unknown24
1274	Sarv39	14T	Hexadecanoic acid	25768264	28.579	2084438	Sarv	fatty acid-derived	carboxy
1275	Sarv39	14T	Linolenic acid	34673353	31.316	2084438	Sarv	fatty acid-derived	carboxy
1276	Sarv39	14T	Unknown25	3744376	33.824	2084438	Sarv	Unknown25	Unknown25
1278	Sarv39	7T	alpha-Pinene	3808355	6.881	2173063	Sarv	monoterpenes	hydrocarbon
1279	Sarv39	7T	Sabinene	1968783	7.841	2173063	Sarv	monoterpenes	hydrocarbon
1280	Sarv39	7T	Myrcene	9175781	8.261	2173063	Sarv	monoterpenes	hydrocarbon
1281	Sarv39	7T	D-Limonene	10690389	9.264	2173063	Sarv	monoterpenes	hydrocarbon
1282	Sarv39	7T	beta-Phellandrene	7077259	9.303	2173063	Sarv	monoterpenes	hydrocarbon
1283	Sarv39	7T	trans-Ocimene	16381182	9.695	2173063	Sarv	monoterpenes	hydrocarbon
1284	Sarv39	7T	Unknown5	788132	11.546	2173063	Sarv	Unknown5	Unknown5
1285	Sarv39	7T	Neo-allo-ocimene	694396	11.703	2173063	Sarv	monoterpenes	hydrocarbon
1286	Sarv39	7T	1,3,8-p-menthatriene	2771239	11.757	2173063	Sarv	monoterpenes	hydrocarbon
1287	Sarv39	7T	Verbenone	7131428	13.684	2173063	Sarv	monoterpenes	ketone
1288	Sarv39	7T	Coumaran	1591596	13.986	2173063	Sarv	aromatics	NA
1289	Sarv39	7T	Indole	1187094	15.784	2173063	Sarv	aromatics	N-containing
1290	Sarv39	7T	Hexadecanoic acid	31133302	28.604	2173063	Sarv	fatty acid-derived	carboxy
1291	Sarv39	7T	Linolenic acid	32285977	31.317	2173063	Sarv	fatty acid-derived	carboxy
1292	Sarv39	7T	Octadecanoic acid	13025413	31.666	2173063	Sarv	fatty acid-derived	carboxy
1293	Sarv39	7T	Unknown25	6674571	33.829	2173063	Sarv	Unknown25	Unknown25
1295	Sarv40	0	alpha-Pinene	4540553	6.879	1584406	Sarv	monoterpenes	hydrocarbon
1296	Sarv40	0	Sabinene	1323046	7.842	1584406	Sarv	monoterpenes	hydrocarbon
1297	Sarv40	0	Myrcene	5611380	8.258	1584406	Sarv	monoterpenes	hydrocarbon
1298	Sarv40	0	(3Z)-3-Hexenyl acetate	9774727	8.662	1584406	Sarv	fatty acid-derived	acetate
1299	Sarv40	0	D-Limonene	6345555	9.253	1584406	Sarv	monoterpenes	hydrocarbon
1300	Sarv40	0	beta-Phellandrene	6395540	9.295	1584406	Sarv	monoterpenes	hydrocarbon
1301	Sarv40	0	trans-Ocimene	7998885	9.68	1584406	Sarv	monoterpenes	hydrocarbon
1302	Sarv40	0	Unknown5	566518	11.544	1584406	Sarv	Unknown5	Unknown5
1303	Sarv40	0	1,3,8-p-menthatriene	1809063	11.754	1584406	Sarv	monoterpenes	hydrocarbon
1304	Sarv40	0	alpha-Terpineol	734105	13.375	1584406	Sarv	monoterpenes	alcohol
1305	Sarv40	0	Verbenone	4576969	13.67	1584406	Sarv	monoterpenes	ketone
1306	Sarv40	0	Caryophyllene	2204124	18.454	1584406	Sarv	sesquiterpenes	hydrocarbon
1307	Sarv40	0	Unknown26	1881816	35.456	1584406	Sarv	Unknown26	Unknown26
1308	Sarv40	48	Myrcene	5174613	8.252	2173063	Sarv	monoterpenes	hydrocarbon
1309	Sarv40	48	(3Z)-3-Hexenyl acetate	11177142	8.659	2173063	Sarv	fatty acid-derived	acetate
1310	Sarv40	48	Hexyl acetate	1127060	8.83	2173063	Sarv	fatty acid-derived	ester
1311	Sarv40	48	D-Limonene	4397290	9.247	2173063	Sarv	monoterpenes	hydrocarbon
1312	Sarv40	48	beta-Phellandrene	3193621	9.289	2173063	Sarv	monoterpenes	hydrocarbon
1313	Sarv40	48	trans-Ocimene	17455931	9.688	2173063	Sarv	monoterpenes	hydrocarbon
1314	Sarv40	48	(3E)-4,8-dimethyl-1,3,7-Nonatriene	2047915	11.333	2173063	Sarv	homoterpenes	hydrocarbon
1315	Sarv40	48	Unknown5	653601	11.542	2173063	Sarv	Unknown5	Unknown5
1316	Sarv40	48	Neo-allo-ocimene	676186	11.7	2173063	Sarv	monoterpenes	hydrocarbon
1317	Sarv40	48	1,3,8-p-menthatriene	2148755	11.752	2173063	Sarv	monoterpenes	hydrocarbon
1318	Sarv40	48	Verbenone	2104030	13.666	2173063	Sarv	monoterpenes	ketone
1319	Sarv40	48	Caryophyllene	3821655	18.454	2173063	Sarv	sesquiterpenes	hydrocarbon
1320	Sarv40	14T	alpha-Pinene	957605	6.882	1883436	Sarv	monoterpenes	hydrocarbon
1321	Sarv40	14T	Benzaldehyde	2539456	7.669	1883436	Sarv	aromatics	aldehyde
1322	Sarv40	14T	Myrcene	4306334	8.259	1883436	Sarv	monoterpenes	hydrocarbon
1323	Sarv40	14T	D-Limonene	3968194	9.25	1883436	Sarv	monoterpenes	hydrocarbon
1324	Sarv40	14T	beta-Phellandrene	3177997	9.29	1883436	Sarv	monoterpenes	hydrocarbon
1325	Sarv40	14T	Benzyl alcohol	1608719	9.524	1883436	Sarv	aromatics	alcohol
1326	Sarv40	14T	trans-Ocimene	4264671	9.676	1883436	Sarv	monoterpenes	hydrocarbon
1327	Sarv40	14T	alpha-Terpineol	1135834	13.381	1883436	Sarv	monoterpenes	alcohol
1328	Sarv40	14T	Verbenone	4391568	13.675	1883436	Sarv	monoterpenes	ketone
1329	Sarv40	7T	alpha-Pinene	3202182	6.88	2173063	Sarv	monoterpenes	hydrocarbon
1330	Sarv40	7T	Sabinene	1119917	7.841	2173063	Sarv	monoterpenes	hydrocarbon
1331	Sarv40	7T	Myrcene	6228470	8.259	2173063	Sarv	monoterpenes	hydrocarbon
1332	Sarv40	7T	D-Limonene	6713520	9.259	2173063	Sarv	monoterpenes	hydrocarbon
1333	Sarv40	7T	beta-Phellandrene	6220225	9.3	2173063	Sarv	monoterpenes	hydrocarbon
1334	Sarv40	7T	Benzyl alcohol	1071062	9.486	2173063	Sarv	aromatics	alcohol
1335	Sarv40	7T	trans-Ocimene	22591539	9.702	2173063	Sarv	monoterpenes	hydrocarbon
1336	Sarv40	7T	(3E)-4,8-dimethyl-1,3,7-Nonatriene	822500	11.336	2173063	Sarv	homoterpenes	hydrocarbon
1337	Sarv40	7T	Unknown5	912015	11.545	2173063	Sarv	Unknown5	Unknown5
1338	Sarv40	7T	Neo-allo-ocimene	887141	11.698	2173063	Sarv	monoterpenes	hydrocarbon
1339	Sarv40	7T	1,3,8-p-menthatriene	3161599	11.755	2173063	Sarv	monoterpenes	hydrocarbon
1340	Sarv40	7T	trans-Verbenol	990685	12.171	2173063	Sarv	monoterpenes	alcohol
1341	Sarv40	7T	alpha-Terpineol	994915	13.377	2173063	Sarv	monoterpenes	alcohol
1342	Sarv40	7T	Verbenone	8777022	13.679	2173063	Sarv	monoterpenes	ketone
1343	Sarv40	7T	Hexadecanoic acid	16127742	28.547	2173063	Sarv	fatty acid-derived	carboxy
1344	Sarv40	7T	Linolenic acid	3869217	31.222	2173063	Sarv	fatty acid-derived	carboxy
1345	Sarv40	7T	Octadecanoic acid	6698445	31.618	2173063	Sarv	fatty acid-derived	carboxy
1346	Sarv49	0	alpha-Pinene	2641621	6.873	1584406	Sarv	monoterpenes	hydrocarbon
1347	Sarv49	0	Benzaldehyde	8670077	7.634	1584406	Sarv	aromatics	aldehyde
1348	Sarv49	0	Sabinene	996584	7.836	1584406	Sarv	monoterpenes	hydrocarbon
1349	Sarv49	0	6-Methyl-5-heptene-2-one	3681695	8.161	1584406	Sarv	monoterpenes	ketone
1350	Sarv49	0	Myrcene	7816431	8.253	1584406	Sarv	monoterpenes	hydrocarbon
1351	Sarv49	0	D-Limonene	6720449	9.249	1584406	Sarv	monoterpenes	hydrocarbon
1352	Sarv49	0	beta-Phellandrene	7966187	9.29	1584406	Sarv	monoterpenes	hydrocarbon
1353	Sarv49	0	cis-Ocimene	6614116	9.415	1584406	Sarv	monoterpenes	hydrocarbon
1354	Sarv49	0	trans-Ocimene	35784858	9.708	1584406	Sarv	monoterpenes	hydrocarbon
1355	Sarv49	0	Unknown2	2310812	10.329	1584406	Sarv	Unknown2	Unknown2
1356	Sarv49	0	alpha-Terpinolene	673960	10.65	1584406	Sarv	monoterpenes	hydrocarbon
1357	Sarv49	0	Unknown5	1670563	11.542	1584406	Sarv	Unknown5	Unknown5
1358	Sarv49	0	Neo-allo-ocimene	1681303	11.704	1584406	Sarv	monoterpenes	hydrocarbon
1359	Sarv49	0	1,3,8-p-menthatriene	5434540	11.755	1584406	Sarv	monoterpenes	hydrocarbon
1360	Sarv49	0	alpha-Terpineol	1953806	13.377	1584406	Sarv	monoterpenes	alcohol
1361	Sarv49	0	Verbenone	10219079	13.68	1584406	Sarv	monoterpenes	ketone
1362	Sarv49	0	Indole	1585800	15.666	1584406	Sarv	aromatics	N-containing
1363	Sarv49	0	alpha-Longipinene	7411607	16.941	1584406	Sarv	sesquiterpenes	hydrocarbon
1364	Sarv49	0	Longifolene	686079	18.055	1584406	Sarv	sesquiterpenes	hydrocarbon
1365	Sarv49	0	Caryophyllene	4000761	18.454	1584406	Sarv	sesquiterpenes	hydrocarbon
1366	Sarv49	0	(E)-beta-Farnesene	2531058	19.109	1584406	Sarv	sesquiterpenes	hydrocarbon
1367	Sarv49	48	Benzaldehyde	40764519	7.664	2173063	Sarv	aromatics	aldehyde
1368	Sarv49	48	Myrcene	2770541	8.255	2173063	Sarv	monoterpenes	hydrocarbon
1369	Sarv49	48	D-Limonene	2452173	9.262	2173063	Sarv	monoterpenes	hydrocarbon
1370	Sarv49	48	beta-Phellandrene	1003263	9.286	2173063	Sarv	monoterpenes	hydrocarbon
1371	Sarv49	48	cis-Ocimene	5470626	9.423	2173063	Sarv	monoterpenes	hydrocarbon
1372	Sarv49	48	Benzyl alcohol	14871853	9.492	2173063	Sarv	aromatics	alcohol
1373	Sarv49	48	trans-Ocimene	103166360	9.782	2173063	Sarv	monoterpenes	hydrocarbon
1374	Sarv49	48	Unknown2	3060463	10.339	2173063	Sarv	Unknown2	Unknown2
1375	Sarv49	48	alpha-Pinene oxide	2490113	10.375	2173063	Sarv	monoterpenes	epoxy
1376	Sarv49	48	Unknown3	3240864	10.504	2173063	Sarv	Unknown3	Unknown3
1377	Sarv49	48	alpha-Terpinolene	1215171	10.654	2173063	Sarv	monoterpenes	hydrocarbon
1378	Sarv49	48	(3E)-4,8-dimethyl-1,3,7-Nonatriene	12619790	11.348	2173063	Sarv	homoterpenes	hydrocarbon
1379	Sarv49	48	Unknown5	5180076	11.55	2173063	Sarv	Unknown5	Unknown5
1380	Sarv49	48	Neo-allo-ocimene	5445452	11.719	2173063	Sarv	monoterpenes	hydrocarbon
1381	Sarv49	48	1,3,8-p-menthatriene	20084706	11.78	2173063	Sarv	monoterpenes	hydrocarbon
1382	Sarv49	48	Benzyl cyanide	17254209	12.012	2173063	Sarv	aromatics	N-containing
1383	Sarv49	48	trans-Verbenol	4773736	12.187	2173063	Sarv	monoterpenes	alcohol
1384	Sarv49	48	Unknown9	1836499	12.489	2173063	Sarv	Unknown9	Unknown9
1385	Sarv49	48	p-Mentha-1,5-dien-8-ol	2137691	12.813	2173063	Sarv	fatty acid-derived	alcohol
1386	Sarv49	48	alpha-Terpineol	9661549	13.396	2173063	Sarv	monoterpenes	alcohol
1387	Sarv49	48	2-Aminobenzaldehyde	57407713	14.038	2173063	Sarv	aromatics	aldehyde
1388	Sarv49	48	Indole	57705244	15.75	2173063	Sarv	aromatics	N-containing
1389	Sarv49	48	1-Nitro-2-phenylethane	10340239	15.865	2173063	Sarv	aromatics	N-containing
1390	Sarv49	48	alpha-Longipinene	26032032	16.964	2173063	Sarv	sesquiterpenes	hydrocarbon
1391	Sarv49	48	beta-Cubebene	1646554	17.76	2173063	Sarv	sesquiterpenes	hydrocarbon
1392	Sarv49	48	Longifolene	2935504	18.061	2173063	Sarv	sesquiterpenes	hydrocarbon
1393	Sarv49	48	Caryophyllene	28346122	18.482	2173063	Sarv	sesquiterpenes	hydrocarbon
1394	Sarv49	48	alpha-Humulene	2665504	19.214	2173063	Sarv	sesquiterpenes	hydrocarbon
1395	Sarv49	48	gamma-Humulene	6066130	19.787	2173063	Sarv	sesquiterpenes	hydrocarbon
1396	Sarv49	48	beta-Himachalene	6044300	20.14	2173063	Sarv	sesquiterpenes	hydrocarbon
1397	Sarv49	48	(E,E)-alpha-Farnesene	6385696	20.184	2173063	Sarv	sesquiterpenes	hydrocarbon
1950	Salba05	0	Unknown22	6063153	21.998	2084438	Salba	Unknown22	Unknown22
1996	Salba08	0	Unknown22	1559212	21.996	2084438	Salba	Unknown22	Unknown22
1400	Sarv49	48	Longiverbenone	2110433	23.02	2173063	Sarv	sesquiterpenes	ketone
1401	Sarv49	48	Hexahydrofarnesyl acetone	3121328	26.474	2173063	Sarv	sesquiterpenes	ketone
1402	Sarv49	14T	6-Methyl-5-heptene-2-one	3706799	8.174	2084438	Sarv	monoterpenes	ketone
1403	Sarv49	14T	Myrcene	4528561	8.26	2084438	Sarv	monoterpenes	hydrocarbon
1404	Sarv49	14T	(3Z)-3-Hexenyl acetate	9233642	8.669	2084438	Sarv	fatty acid-derived	acetate
1405	Sarv49	14T	D-Limonene	2018647	9.267	2084438	Sarv	monoterpenes	hydrocarbon
1406	Sarv49	14T	beta-Phellandrene	1065355	9.291	2084438	Sarv	monoterpenes	hydrocarbon
1407	Sarv49	14T	cis-Ocimene	4863203	9.428	2084438	Sarv	monoterpenes	hydrocarbon
1408	Sarv49	14T	Benzyl alcohol	10285313	9.491	2084438	Sarv	aromatics	alcohol
1409	Sarv49	14T	trans-Ocimene	50447953	9.73	2084438	Sarv	monoterpenes	hydrocarbon
1410	Sarv49	14T	Acetophenone	1699222	10.203	2084438	Sarv	aromatics	ketone
1411	Sarv49	14T	alpha-Pinene oxide	2667461	10.382	2084438	Sarv	monoterpenes	epoxy
1412	Sarv49	14T	Unknown3	1723205	10.511	2084438	Sarv	Unknown3	Unknown3
1413	Sarv49	14T	alpha-Terpinolene	858416	10.66	2084438	Sarv	monoterpenes	hydrocarbon
1414	Sarv49	14T	(3E)-4,8-dimethyl-1,3,7-Nonatriene	6945048	11.35	2084438	Sarv	homoterpenes	hydrocarbon
1415	Sarv49	14T	2-Phenylethanol	3485627	11.395	2084438	Sarv	aromatics	alcohol
1416	Sarv49	14T	Unknown5	2862263	11.56	2084438	Sarv	Unknown5	Unknown5
1417	Sarv49	14T	Neo-allo-ocimene	1512706	11.721	2084438	Sarv	monoterpenes	hydrocarbon
1418	Sarv49	14T	1,3,8-p-menthatriene	12320392	11.779	2084438	Sarv	monoterpenes	hydrocarbon
1419	Sarv49	14T	Benzyl cyanide	4913068	12.03	2084438	Sarv	aromatics	N-containing
1420	Sarv49	14T	Unknown7	412706	12.103	2084438	Sarv	Unknown7	Unknown7
1421	Sarv49	14T	trans-Verbenol	3261865	12.202	2084438	Sarv	monoterpenes	alcohol
1422	Sarv49	14T	Methyl salicylate	6679180	13.307	2084438	Sarv	aromatics	ester
1423	Sarv49	14T	alpha-Terpineol	11442755	13.427	2084438	Sarv	monoterpenes	alcohol
1424	Sarv49	14T	2-Aminobenzaldehyde	20672621	13.997	2084438	Sarv	aromatics	aldehyde
1425	Sarv49	14T	Indole	27314838	15.748	2084438	Sarv	aromatics	N-containing
1426	Sarv49	14T	1-Nitro-2-phenylethane	13865025	15.87	2084438	Sarv	aromatics	N-containing
1427	Sarv49	14T	alpha-Longipinene	30498796	16.975	2084438	Sarv	sesquiterpenes	hydrocarbon
1428	Sarv49	14T	beta-Cubebene	1906530	17.767	2084438	Sarv	sesquiterpenes	hydrocarbon
1429	Sarv49	14T	Longifolene	4779523	18.072	2084438	Sarv	sesquiterpenes	hydrocarbon
1430	Sarv49	14T	Caryophyllene	30598729	18.494	2084438	Sarv	sesquiterpenes	hydrocarbon
1431	Sarv49	14T	(E)-beta-Farnesene	5910786	19.122	2084438	Sarv	sesquiterpenes	hydrocarbon
1432	Sarv49	14T	gamma-Humulene	8500055	19.802	2084438	Sarv	sesquiterpenes	hydrocarbon
1433	Sarv49	14T	(Z,E)-alpha-Farnesene	1485520	19.908	2084438	Sarv	sesquiterpenes	hydrocarbon
1434	Sarv49	14T	beta-Himachalene	8534445	20.156	2084438	Sarv	sesquiterpenes	hydrocarbon
1435	Sarv49	14T	(E,E)-alpha-Farnesene	3962962	20.19	2084438	Sarv	sesquiterpenes	hydrocarbon
2042	Salba09	48	Unknown22	861558	21.997	2084438	Salba	Unknown22	Unknown22
2074	Salba11	0	Unknown22	2371171	21.995	2084438	Salba	Unknown22	Unknown22
1438	Sarv49	14T	Longiverbenone	3438949	23.045	2084438	Sarv	sesquiterpenes	ketone
1439	Sarv49	14T	Hexahydrofarnesyl acetone	4731569	26.494	2084438	Sarv	sesquiterpenes	ketone
1440	Sarv49	14T	Hexadecanoic acid	23065049	28.62	2084438	Sarv	fatty acid-derived	carboxy
1441	Sarv49	14T	Linolenic acid	22825526	31.328	2084438	Sarv	fatty acid-derived	carboxy
1442	Sarv49	14T	Octadecanoic acid	6554383	31.676	2084438	Sarv	fatty acid-derived	carboxy
1443	Sarv49	14T	Unknown25	3475126	33.846	2084438	Sarv	Unknown25	Unknown25
1444	Sarv49	7T	Benzaldehyde	40799751	7.666	2173063	Sarv	aromatics	aldehyde
1445	Sarv49	7T	cis-Ocimene	8408862	9.43	2173063	Sarv	monoterpenes	hydrocarbon
1446	Sarv49	7T	Benzyl alcohol	4822572	9.447	2173063	Sarv	aromatics	alcohol
1447	Sarv49	7T	trans-Ocimene	80246567	9.763	2173063	Sarv	monoterpenes	hydrocarbon
1448	Sarv49	7T	Unknown2	4305267	10.34	2173063	Sarv	Unknown2	Unknown2
1449	Sarv49	7T	alpha-Pinene oxide	1930708	10.375	2173063	Sarv	monoterpenes	epoxy
1450	Sarv49	7T	Unknown3	2654090	10.505	2173063	Sarv	Unknown3	Unknown3
1451	Sarv49	7T	(3E)-4,8-dimethyl-1,3,7-Nonatriene	5466104	11.343	2173063	Sarv	homoterpenes	hydrocarbon
1452	Sarv49	7T	Unknown5	4435180	11.55	2173063	Sarv	Unknown5	Unknown5
1453	Sarv49	7T	Neo-allo-ocimene	4332087	11.716	2173063	Sarv	monoterpenes	hydrocarbon
1454	Sarv49	7T	1,3,8-p-menthatriene	16184321	11.776	2173063	Sarv	monoterpenes	hydrocarbon
1455	Sarv49	7T	trans-Verbenol	3064588	12.18	2173063	Sarv	monoterpenes	alcohol
1456	Sarv49	7T	p-Mentha-1,5-dien-8-ol	2520089	12.813	2173063	Sarv	fatty acid-derived	alcohol
1457	Sarv49	7T	alpha-Terpineol	4275430	13.395	2173063	Sarv	monoterpenes	alcohol
1458	Sarv49	7T	Verbenone	28135848	13.709	2173063	Sarv	monoterpenes	ketone
1459	Sarv49	7T	2-Aminobenzaldehyde	13142292	13.948	2173063	Sarv	aromatics	aldehyde
1460	Sarv49	7T	Indole	24662623	15.689	2173063	Sarv	aromatics	N-containing
1461	Sarv49	7T	1-Nitro-2-phenylethane	4408480	15.815	2173063	Sarv	aromatics	N-containing
1462	Sarv49	7T	alpha-Longipinene	14152308	16.951	2173063	Sarv	sesquiterpenes	hydrocarbon
1463	Sarv49	7T	Longifolene	1549856	18.057	2173063	Sarv	sesquiterpenes	hydrocarbon
1464	Sarv49	7T	Caryophyllene	17808269	18.469	2173063	Sarv	sesquiterpenes	hydrocarbon
1465	Sarv49	7T	Hexadecanoic acid	28013557	28.594	2173063	Sarv	fatty acid-derived	carboxy
1466	Sarv49	7T	Linolenic acid	29969363	31.312	2173063	Sarv	fatty acid-derived	carboxy
1467	Sarv49	7T	Octadecanoic acid	9140901	31.654	2173063	Sarv	fatty acid-derived	carboxy
1468	Sarv49	7T	Unknown25	3186264	33.829	2173063	Sarv	Unknown25	Unknown25
1469	Sarv56	0	Myrcene	7674028	8.249	2173063	Sarv	monoterpenes	hydrocarbon
1470	Sarv56	0	D-Limonene	5816348	9.262	2173063	Sarv	monoterpenes	hydrocarbon
1471	Sarv56	0	beta-Phellandrene	4059918	9.301	2173063	Sarv	monoterpenes	hydrocarbon
1472	Sarv56	0	cis-Ocimene	9242095	9.43	2173063	Sarv	monoterpenes	hydrocarbon
1473	Sarv56	0	trans-Ocimene	72427720	9.757	2173063	Sarv	monoterpenes	hydrocarbon
1474	Sarv56	0	Unknown3	2958829	10.508	2173063	Sarv	Unknown3	Unknown3
1475	Sarv56	0	p-Cymenene	2114031	10.796	2173063	Sarv	aromatics	hydrocarbon
1476	Sarv56	0	Unknown4	1792694	11.043	2173063	Sarv	Unknown4	Unknown4
1477	Sarv56	0	(3E)-4,8-dimethyl-1,3,7-Nonatriene	2477321	11.344	2173063	Sarv	homoterpenes	hydrocarbon
1478	Sarv56	0	Unknown5	5727997	11.553	2173063	Sarv	Unknown5	Unknown5
1479	Sarv56	0	Neo-allo-ocimene	3477306	11.719	2173063	Sarv	monoterpenes	hydrocarbon
1480	Sarv56	0	1,3,8-p-menthatriene	17567817	11.777	2173063	Sarv	monoterpenes	hydrocarbon
1481	Sarv56	0	trans-Verbenol	1678558	12.175	2173063	Sarv	monoterpenes	alcohol
1482	Sarv56	0	p-Mentha-1,5-dien-8-ol	2652611	12.817	2173063	Sarv	fatty acid-derived	alcohol
1483	Sarv56	0	alpha-Terpineol	4306464	13.393	2173063	Sarv	monoterpenes	alcohol
1484	Sarv56	0	Verbenone	23938424	13.698	2173063	Sarv	monoterpenes	ketone
1485	Sarv56	0	Indole	2642288	15.666	2173063	Sarv	aromatics	N-containing
1486	Sarv56	0	alpha-Longipinene	15639629	16.953	2173063	Sarv	sesquiterpenes	hydrocarbon
1487	Sarv56	0	Longifolene	1718232	18.06	2173063	Sarv	sesquiterpenes	hydrocarbon
1488	Sarv56	0	Unknown14	2262129	18.423	2173063	Sarv	Unknown14	Unknown14
1489	Sarv56	0	gamma-Humulene	1666704	19.787	2173063	Sarv	sesquiterpenes	hydrocarbon
1490	Sarv56	0	beta-Himachalene	2826234	20.138	2173063	Sarv	sesquiterpenes	hydrocarbon
1491	Sarv56	0	(E,E)-alpha-Farnesene	634961	20.176	2173063	Sarv	sesquiterpenes	hydrocarbon
1492	Sarv56	0	Longiverbenone	1332123	23.017	2173063	Sarv	sesquiterpenes	ketone
1493	Sarv56	0	Hexadecanoic acid	2752227	28.489	2173063	Sarv	fatty acid-derived	carboxy
1494	Sarv56	48	Benzaldehyde	18278590	7.645	2173063	Sarv	aromatics	aldehyde
1495	Sarv56	48	Myrcene	4593432	8.243	2173063	Sarv	monoterpenes	hydrocarbon
1496	Sarv56	48	D-Limonene	4378847	9.263	2173063	Sarv	monoterpenes	hydrocarbon
1497	Sarv56	48	beta-Phellandrene	2038909	9.289	2173063	Sarv	monoterpenes	hydrocarbon
1498	Sarv56	48	cis-Ocimene	11816212	9.43	2173063	Sarv	monoterpenes	hydrocarbon
1499	Sarv56	48	Benzyl alcohol	4640258	9.483	2173063	Sarv	aromatics	alcohol
1500	Sarv56	48	trans-Ocimene	87701933	9.767	2173063	Sarv	monoterpenes	hydrocarbon
1501	Sarv56	48	Unknown3	3572842	10.507	2173063	Sarv	Unknown3	Unknown3
1502	Sarv56	48	Unknown4	2741581	11.039	2173063	Sarv	Unknown4	Unknown4
1503	Sarv56	48	(3E)-4,8-dimethyl-1,3,7-Nonatriene	2680367	11.343	2173063	Sarv	homoterpenes	hydrocarbon
1504	Sarv56	48	2-Phenylethanol	758658	11.388	2173063	Sarv	aromatics	alcohol
1505	Sarv56	48	Unknown5	6975118	11.555	2173063	Sarv	Unknown5	Unknown5
1506	Sarv56	48	Neo-allo-ocimene	3568892	11.724	2173063	Sarv	monoterpenes	hydrocarbon
1507	Sarv56	48	1,3,8-p-menthatriene	22193426	11.784	2173063	Sarv	monoterpenes	hydrocarbon
1508	Sarv56	48	Benzyl cyanide	9005235	12.003	2173063	Sarv	aromatics	N-containing
1509	Sarv56	48	Unknown7	931104	12.094	2173063	Sarv	Unknown7	Unknown7
1510	Sarv56	48	trans-Verbenol	3372993	12.186	2173063	Sarv	monoterpenes	alcohol
1511	Sarv56	48	p-Mentha-1,5-dien-8-ol	2944249	12.828	2173063	Sarv	fatty acid-derived	alcohol
1512	Sarv56	48	alpha-Terpineol	5930881	13.404	2173063	Sarv	monoterpenes	alcohol
1513	Sarv56	48	Verbenone	31241093	13.72	2173063	Sarv	monoterpenes	ketone
1514	Sarv56	48	2-Aminobenzaldehyde	11267710	13.959	2173063	Sarv	aromatics	aldehyde
1515	Sarv56	48	Indole	14553017	15.687	2173063	Sarv	aromatics	N-containing
1516	Sarv56	48	1-Nitro-2-phenylethane	3255947	15.823	2173063	Sarv	aromatics	N-containing
1517	Sarv56	48	alpha-Longipinene	19622036	16.96	2173063	Sarv	sesquiterpenes	hydrocarbon
1518	Sarv56	48	Longifolene	2628387	18.062	2173063	Sarv	sesquiterpenes	hydrocarbon
1519	Sarv56	48	Unknown14	2853181	18.425	2173063	Sarv	Unknown14	Unknown14
1520	Sarv56	48	(E)-beta-Farnesene	668270	19.111	2173063	Sarv	sesquiterpenes	hydrocarbon
1521	Sarv56	48	gamma-Humulene	2809229	19.791	2173063	Sarv	sesquiterpenes	hydrocarbon
1522	Sarv56	48	beta-Himachalene	3831939	20.142	2173063	Sarv	sesquiterpenes	hydrocarbon
1523	Sarv56	48	(E,E)-alpha-Farnesene	1996989	20.18	2173063	Sarv	sesquiterpenes	hydrocarbon
1524	Sarv56	48	Longiverbenone	2230480	23.021	2173063	Sarv	sesquiterpenes	ketone
1525	Sarv56	48	Hexahydrofarnesyl acetone	3103387	26.476	2173063	Sarv	sesquiterpenes	ketone
1526	Sarv56	48	Hexadecanoic acid	2367322	28.484	2173063	Sarv	fatty acid-derived	carboxy
1527	Sarv56	7T	cis-1,5-Octadien-3-ol	1202770	7.923	2084438	Sarv	aliphatics	alcohol
1528	Sarv56	7T	Benzyl alcohol	2914454	9.497	2084438	Sarv	aromatics	alcohol
1529	Sarv56	7T	trans-Ocimene	38966285	9.712	2084438	Sarv	monoterpenes	hydrocarbon
1530	Sarv56	7T	Acetophenone	3801701	10.196	2084438	Sarv	aromatics	ketone
1531	Sarv56	7T	Unknown3	2499967	10.501	2084438	Sarv	Unknown3	Unknown3
1532	Sarv56	7T	(3E)-4,8-dimethyl-1,3,7-Nonatriene	3714702	11.337	2084438	Sarv	homoterpenes	hydrocarbon
1533	Sarv56	7T	Unknown5	3515203	11.551	2084438	Sarv	Unknown5	Unknown5
1534	Sarv56	7T	Neo-allo-ocimene	4227993	11.715	2084438	Sarv	monoterpenes	hydrocarbon
1535	Sarv56	7T	1,3,8-p-menthatriene	17189476	11.776	2084438	Sarv	monoterpenes	hydrocarbon
1536	Sarv56	7T	Benzyl cyanide	11208429	12.013	2084438	Sarv	aromatics	N-containing
1537	Sarv56	7T	trans-Verbenol	6308492	12.204	2084438	Sarv	monoterpenes	alcohol
1538	Sarv56	7T	alpha-Terpineol	19570706	13.436	2084438	Sarv	monoterpenes	alcohol
1539	Sarv56	7T	Verbenone	44231380	13.724	2084438	Sarv	monoterpenes	ketone
1540	Sarv56	7T	Indole	9698541	15.72	2084438	Sarv	aromatics	N-containing
1541	Sarv56	7T	1-Nitro-2-phenylethane	4825475	15.831	2084438	Sarv	aromatics	N-containing
1542	Sarv56	7T	alpha-Longipinene	25870853	16.958	2084438	Sarv	sesquiterpenes	hydrocarbon
1543	Sarv56	7T	Longifolene	5158341	18.059	2084438	Sarv	sesquiterpenes	hydrocarbon
1544	Sarv56	7T	(E)-beta-Farnesene	2035116	19.107	2084438	Sarv	sesquiterpenes	hydrocarbon
1545	Sarv56	7T	gamma-Humulene	6178103	19.786	2084438	Sarv	sesquiterpenes	hydrocarbon
1546	Sarv56	7T	(E,E)-alpha-Farnesene	6395026	20.178	2084438	Sarv	sesquiterpenes	hydrocarbon
1547	Sarv56	7T	Longiverbenone	4657249	23.041	2084438	Sarv	sesquiterpenes	ketone
1548	Sarv56	7T	Hexahydrofarnesyl acetone	3478175	26.479	2084438	Sarv	sesquiterpenes	ketone
1549	Sarv56	7T	Hexadecanoic acid	68629062	28.73	2084438	Sarv	fatty acid-derived	carboxy
1550	Sarv56	7T	Linolenic acid	129900250	31.502	2084438	Sarv	fatty acid-derived	carboxy
1551	Sarv56	7T	Octadecanoic acid	17420587	31.762	2084438	Sarv	fatty acid-derived	carboxy
1552	Sarv56	7T	Oleoamide	3788894	31.982	2084438	Sarv	fatty acid-derived	N-containing
1553	Sarv56	7T	Unknown25	16816680	33.855	2084438	Sarv	Unknown25	Unknown25
1554	Sarv25	0	alpha-Pinene	605382	6.94	1883436	Sarv	monoterpenes	hydrocarbon
1555	Sarv25	0	cis-1,5-Octadien-3-ol	4476428	7.936	1883436	Sarv	aliphatics	alcohol
1556	Sarv25	0	Myrcene	17932142	8.259	1883436	Sarv	monoterpenes	hydrocarbon
1557	Sarv25	0	(3Z)-3-Hexenyl acetate	14659259	8.678	1883436	Sarv	fatty acid-derived	acetate
1558	Sarv25	0	D-Limonene	12427651	9.264	1883436	Sarv	monoterpenes	hydrocarbon
1559	Sarv25	0	beta-Phellandrene	10458764	9.301	1883436	Sarv	monoterpenes	hydrocarbon
1560	Sarv25	0	cis-Ocimene	4976547	9.423	1883436	Sarv	monoterpenes	hydrocarbon
1561	Sarv25	0	Benzyl alcohol	1137170	9.55	1883436	Sarv	aromatics	alcohol
1562	Sarv25	0	trans-Ocimene	36367074	9.715	1883436	Sarv	monoterpenes	hydrocarbon
1563	Sarv25	0	(3E)-4,8-dimethyl-1,3,7-Nonatriene	5033460	11.34	1883436	Sarv	homoterpenes	hydrocarbon
1564	Sarv25	0	Unknown5	2155888	11.549	1883436	Sarv	Unknown5	Unknown5
1565	Sarv25	0	Neo-allo-ocimene	1669092	11.706	1883436	Sarv	monoterpenes	hydrocarbon
1566	Sarv25	0	1,3,8-p-menthatriene	7616212	11.762	1883436	Sarv	monoterpenes	hydrocarbon
1567	Sarv25	0	Unknown7	774876	12.083	1883436	Sarv	Unknown7	Unknown7
1568	Sarv25	0	trans-Verbenol	1760100	12.179	1883436	Sarv	monoterpenes	alcohol
1569	Sarv25	0	alpha-Terpineol	5257654	13.399	1883436	Sarv	monoterpenes	alcohol
1570	Sarv25	0	Verbenone	25388782	13.711	1883436	Sarv	monoterpenes	ketone
1571	Sarv25	0	alpha-Longipinene	11280880	16.938	1883436	Sarv	sesquiterpenes	hydrocarbon
1572	Sarv25	0	Longifolene	1148295	18.049	1883436	Sarv	sesquiterpenes	hydrocarbon
1573	Sarv25	0	Caryophyllene	5846507	18.449	1883436	Sarv	sesquiterpenes	hydrocarbon
1574	Sarv25	0	(E)-beta-Farnesene	677658	19.099	1883436	Sarv	sesquiterpenes	hydrocarbon
1575	Sarv25	0	gamma-Humulene	1747193	19.776	1883436	Sarv	sesquiterpenes	hydrocarbon
1576	Sarv25	0	beta-Himachalene	2385788	20.132	1883436	Sarv	sesquiterpenes	hydrocarbon
1577	Sarv25	0	Hexahydrofarnesyl acetone	1103846	26.466	1883436	Sarv	sesquiterpenes	ketone
1578	Sarv26	48	alpha-Pinene	869187	6.883	1883436	Sarv	monoterpenes	hydrocarbon
1579	Sarv26	48	6-Methyl-5-heptene-2-one	1553037	8.178	1883436	Sarv	monoterpenes	ketone
1580	Sarv26	48	Myrcene	21648285	8.256	1883436	Sarv	monoterpenes	hydrocarbon
1581	Sarv26	48	p-Cymene	1301166	9.145	1883436	Sarv	monoterpenes	hydrocarbon
1582	Sarv26	48	D-Limonene	13082052	9.263	1883436	Sarv	monoterpenes	hydrocarbon
1583	Sarv26	48	beta-Phellandrene	9256234	9.301	1883436	Sarv	monoterpenes	hydrocarbon
1584	Sarv26	48	cis-Ocimene	7067246	9.421	1883436	Sarv	monoterpenes	hydrocarbon
1585	Sarv26	48	Benzyl alcohol	1651890	9.526	1883436	Sarv	aromatics	alcohol
1586	Sarv26	48	trans-Ocimene	52203006	9.727	1883436	Sarv	monoterpenes	hydrocarbon
1587	Sarv26	48	Unknown2	6941975	10.339	1883436	Sarv	Unknown2	Unknown2
1588	Sarv26	48	alpha-Pinene oxide	2050700	10.366	1883436	Sarv	monoterpenes	epoxy
1589	Sarv26	48	Unknown3	1862479	10.505	1883436	Sarv	Unknown3	Unknown3
1590	Sarv26	48	alpha-Terpinolene	3053902	10.652	1883436	Sarv	monoterpenes	hydrocarbon
1591	Sarv26	48	(3E)-4,8-dimethyl-1,3,7-Nonatriene	12065843	11.347	1883436	Sarv	homoterpenes	hydrocarbon
1592	Sarv26	48	2-Phenylethanol	901715	11.421	1883436	Sarv	aromatics	alcohol
1593	Sarv26	48	Unknown5	2571849	11.549	1883436	Sarv	Unknown5	Unknown5
1594	Sarv26	48	Neo-allo-ocimene	1729841	11.708	1883436	Sarv	monoterpenes	hydrocarbon
1595	Sarv26	48	1,3,8-p-menthatriene	11358051	11.766	1883436	Sarv	monoterpenes	hydrocarbon
1596	Sarv26	48	Benzyl cyanide	1805089	12.031	1883436	Sarv	aromatics	N-containing
1597	Sarv26	48	Unknown7	1765278	12.085	1883436	Sarv	Unknown7	Unknown7
1598	Sarv26	48	trans-Verbenol	6431528	12.188	1883436	Sarv	monoterpenes	alcohol
1599	Sarv26	48	Unknown9	1015261	12.512	1883436	Sarv	Unknown9	Unknown9
1600	Sarv26	48	Methyl salicylate	2673066	13.305	1883436	Sarv	aromatics	ester
1601	Sarv26	48	alpha-Terpineol	15946413	13.443	1883436	Sarv	monoterpenes	alcohol
1602	Sarv26	48	Verbenone	59026044	13.759	1883436	Sarv	monoterpenes	ketone
1603	Sarv26	48	Unknown12	661168	16.701	1883436	Sarv	Unknown12	Unknown12
1604	Sarv26	48	alpha-Longipinene	32896337	16.96	1883436	Sarv	sesquiterpenes	hydrocarbon
1605	Sarv26	48	Longifolene	4340888	18.057	1883436	Sarv	sesquiterpenes	hydrocarbon
1606	Sarv26	48	(E)-beta-Farnesene	1762919	19.104	1883436	Sarv	sesquiterpenes	hydrocarbon
1607	Sarv26	48	gamma-Humulene	6414402	19.783	1883436	Sarv	sesquiterpenes	hydrocarbon
1608	Sarv26	48	beta-Himachalene	8303679	20.137	1883436	Sarv	sesquiterpenes	hydrocarbon
1609	Sarv26	48	(E,E)-alpha-Farnesene	1887281	20.164	1883436	Sarv	sesquiterpenes	hydrocarbon
1610	Sarv26	48	3(E),7(E)-4,8,12-Trimethyltrideca-1,3,7,11-tetraene	2495366	21.553	1883436	Sarv	homoterpenes	hydrocarbon
2163	Salba14	48	Unknown22	1013596	21.998	2084438	Salba	Unknown22	Unknown22
2204	Salba17	0	Unknown22	2376718	22	2084438	Salba	Unknown22	Unknown22
1613	Sarv26	48	Longiverbenone	3779751	23.018	1883436	Sarv	sesquiterpenes	ketone
1614	Sarv29	14T	alpha-Pinene	688788	6.88	1883436	Sarv	monoterpenes	hydrocarbon
1615	Sarv29	14T	(E)-2-Heptenal	366980	7.528	1883436	Sarv	fatty acid-derived	aldehyde
1616	Sarv29	14T	Benzaldehyde	13128302	7.656	1883436	Sarv	aromatics	aldehyde
1617	Sarv29	14T	cis-1,5-Octadien-3-ol	19488215	7.961	1883436	Sarv	aliphatics	alcohol
1618	Sarv29	14T	1-Octen-3-ol	13185779	8.115	1883436	Sarv	aliphatics	alcohol
1619	Sarv29	14T	Myrcene	2806493	8.253	1883436	Sarv	monoterpenes	hydrocarbon
1620	Sarv29	14T	(3Z)-3-Hexenyl acetate	7989186	8.667	1883436	Sarv	fatty acid-derived	acetate
1621	Sarv29	14T	D-Limonene	3584607	9.247	1883436	Sarv	monoterpenes	hydrocarbon
1622	Sarv29	14T	beta-Phellandrene	2456153	9.29	1883436	Sarv	monoterpenes	hydrocarbon
1623	Sarv29	14T	cis-Ocimene	507295	9.416	1883436	Sarv	monoterpenes	hydrocarbon
1624	Sarv29	14T	Benzyl alcohol	2272558	9.532	1883436	Sarv	aromatics	alcohol
1625	Sarv29	14T	Nonanal	7959254	11.159	1883436	Sarv	fatty acid-derived	aldehyde
1626	Sarv29	14T	2-Phenylethanol	1661830	11.416	1883436	Sarv	aromatics	alcohol
1627	Sarv29	14T	Unknown7	555766	12.18	1883436	Sarv	Unknown7	Unknown7
1628	Sarv29	14T	(2E,Z6)-Nonadienal	860083	12.335	1883436	Sarv	fatty acid-derived	aldehyde
1629	Sarv29	14T	Octanoic acid	295341	12.973	1883436	Sarv	fatty acid-derived	carboxy
1630	Sarv29	14T	alpha-Terpineol	1332725	13.381	1883436	Sarv	monoterpenes	alcohol
1631	Sarv29	14T	Verbenone	4752583	13.678	1883436	Sarv	monoterpenes	ketone
1632	Sarv29	14T	2-Undecanone	745018	15.618	1883436	Sarv	aliphatics	ketone
1633	Sarv29	14T	Unknown12	231392	16.7	1883436	Sarv	Unknown12	Unknown12
1634	Sarv29	14T	(E)-beta-Farnesene	1518453	19.099	1883436	Sarv	sesquiterpenes	hydrocarbon
1635	Sarv29	14T	Unknown24	1370095	26.281	1883436	Sarv	Unknown24	Unknown24
1636	Sarv29	14T	Hexahydrofarnesyl acetone	770452	26.465	1883436	Sarv	sesquiterpenes	ketone
1637	Sarv30	48	alpha-Pinene	6234851	6.884	1883436	Sarv	monoterpenes	hydrocarbon
1638	Sarv30	48	Benzaldehyde	864439	7.696	1883436	Sarv	aromatics	aldehyde
1639	Sarv30	48	Sabinene	390280	7.846	1883436	Sarv	monoterpenes	hydrocarbon
1640	Sarv30	48	beta-Pinene	433348	7.959	1883436	Sarv	monoterpenes	hydrocarbon
1641	Sarv30	48	Myrcene	589600	8.264	1883436	Sarv	monoterpenes	hydrocarbon
1642	Sarv30	48	D-Limonene	737061	9.252	1883436	Sarv	monoterpenes	hydrocarbon
1643	Sarv30	48	beta-Phellandrene	621439	9.293	1883436	Sarv	monoterpenes	hydrocarbon
1644	Sarv30	48	cis-Ocimene	536055	9.416	1883436	Sarv	monoterpenes	hydrocarbon
1645	Sarv30	48	Benzyl alcohol	329757	9.568	1883436	Sarv	aromatics	alcohol
1646	Sarv30	48	trans-Ocimene	2432570	9.678	1883436	Sarv	monoterpenes	hydrocarbon
1647	Sarv30	48	Acetophenone	634245	10.247	1883436	Sarv	aromatics	ketone
1648	Sarv33	48	alpha-Pinene	886838	6.887	1883436	Sarv	monoterpenes	hydrocarbon
1649	Sarv33	48	cis-1,5-Octadien-3-ol	4482210	7.949	1883436	Sarv	aliphatics	alcohol
1650	Sarv33	48	1-Octen-3-ol	2964279	8.1	1883436	Sarv	aliphatics	alcohol
1651	Sarv33	48	6-Methyl-5-heptene-2-one	4662391	8.197	1883436	Sarv	monoterpenes	ketone
1652	Sarv33	48	Myrcene	12020171	8.267	1883436	Sarv	monoterpenes	hydrocarbon
1653	Sarv33	48	(3Z)-3-Hexenyl acetate	39982032	8.722	1883436	Sarv	fatty acid-derived	acetate
1654	Sarv33	48	p-Cymene	1043249	9.165	1883436	Sarv	monoterpenes	hydrocarbon
1655	Sarv33	48	D-Limonene	9871492	9.277	1883436	Sarv	monoterpenes	hydrocarbon
1656	Sarv33	48	beta-Phellandrene	6571560	9.319	1883436	Sarv	monoterpenes	hydrocarbon
1657	Sarv33	48	cis-Ocimene	3825446	9.433	1883436	Sarv	monoterpenes	hydrocarbon
1658	Sarv33	48	Benzyl alcohol	1249667	9.515	1883436	Sarv	aromatics	alcohol
1659	Sarv33	48	trans-Ocimene	26447417	9.716	1883436	Sarv	monoterpenes	hydrocarbon
1660	Sarv33	48	Unknown2	7681884	10.349	1883436	Sarv	Unknown2	Unknown2
1661	Sarv33	48	alpha-Terpinolene	1151284	10.661	1883436	Sarv	monoterpenes	hydrocarbon
1662	Sarv33	48	alpha-Pinene oxide	7822529	10.912	1883436	Sarv	monoterpenes	epoxy
1663	Sarv33	48	Nonanal	4342701	11.16	1883436	Sarv	fatty acid-derived	aldehyde
1664	Sarv33	48	Unknown5	1006650	11.552	1883436	Sarv	Unknown5	Unknown5
1665	Sarv33	48	Neo-allo-ocimene	1153424	11.708	1883436	Sarv	monoterpenes	hydrocarbon
1666	Sarv33	48	1,3,8-p-menthatriene	4493491	11.763	1883436	Sarv	monoterpenes	hydrocarbon
1667	Sarv33	48	cis-3-Hexenyl butanoate	1587024	12.044	1883436	Sarv	fatty acid-derived	ester
1668	Sarv33	48	Unknown7	1014435	12.09	1883436	Sarv	Unknown7	Unknown7
1669	Sarv33	48	trans-Verbenol	2779054	12.183	1883436	Sarv	monoterpenes	alcohol
1670	Sarv33	48	Unknown9	1438871	12.5	1883436	Sarv	Unknown9	Unknown9
1671	Sarv33	48	alpha-Terpineol	5375799	13.403	1883436	Sarv	monoterpenes	alcohol
1672	Sarv33	48	Verbenone	27837236	13.719	1883436	Sarv	monoterpenes	ketone
1673	Sarv33	48	Z-3-hexenyl 2-methylbutanoate	2411755	14.169	1883436	Sarv	fatty acid-derived	ester
1674	Sarv33	48	cis-3-Hexenylisovalerate	1982120	14.288	1883436	Sarv	fatty acid-derived	ester
1675	Sarv33	48	beta-Cubebene	982792	17.748	1883436	Sarv	sesquiterpenes	hydrocarbon
1676	Sarv33	48	Caryophyllene	24791313	18.468	1883436	Sarv	sesquiterpenes	hydrocarbon
1677	Sarv33	48	cis-Geranylacetone	1233249	19.002	1883436	Sarv	monoterpenes	ketone
1678	Sarv33	48	alpha-Humulene	2116635	19.205	1883436	Sarv	sesquiterpenes	hydrocarbon
1679	Sarv33	48	Unknown24	1703045	26.28	1883436	Sarv	Unknown24	Unknown24
1680	Sarv33	48	Hexahydrofarnesyl acetone	866014	26.466	1883436	Sarv	sesquiterpenes	ketone
1681	Sarv46	0	alpha-Pinene	2395084	6.894	1883436	Sarv	monoterpenes	hydrocarbon
1682	Sarv46	0	cis-1,5-Octadien-3-ol	45506782	8.011	1883436	Sarv	aliphatics	alcohol
1683	Sarv46	0	1-Octen-3-ol	41259874	8.184	1883436	Sarv	aliphatics	alcohol
1684	Sarv46	0	3-Octanone	6759940	8.215	1883436	Sarv	aliphatics	ketone
1685	Sarv46	0	Myrcene	13984556	8.261	1883436	Sarv	monoterpenes	hydrocarbon
1686	Sarv46	0	D-Limonene	6704442	9.251	1883436	Sarv	monoterpenes	hydrocarbon
1687	Sarv46	0	beta-Phellandrene	8055257	9.286	1883436	Sarv	monoterpenes	hydrocarbon
1688	Sarv46	0	cis-Ocimene	2871625	9.42	1883436	Sarv	monoterpenes	hydrocarbon
1689	Sarv46	0	Benzyl alcohol	1188345	9.535	1883436	Sarv	aromatics	alcohol
1690	Sarv46	0	trans-Ocimene	24393258	9.699	1883436	Sarv	monoterpenes	hydrocarbon
1691	Sarv46	0	Nonanal	4285398	11.157	1883436	Sarv	fatty acid-derived	aldehyde
1692	Sarv46	0	(3E)-4,8-dimethyl-1,3,7-Nonatriene	1540827	11.337	1883436	Sarv	homoterpenes	hydrocarbon
1693	Sarv46	0	Unknown5	1398593	11.545	1883436	Sarv	Unknown5	Unknown5
1694	Sarv46	0	Neo-allo-ocimene	991157	11.704	1883436	Sarv	monoterpenes	hydrocarbon
1695	Sarv46	0	1,3,8-p-menthatriene	3459437	11.758	1883436	Sarv	monoterpenes	hydrocarbon
1696	Sarv46	0	trans-Verbenol	1087632	12.187	1883436	Sarv	monoterpenes	alcohol
1697	Sarv46	0	alpha-Terpineol	3075993	13.393	1883436	Sarv	monoterpenes	alcohol
1698	Sarv46	0	Verbenone	12534788	13.694	1883436	Sarv	monoterpenes	ketone
1699	Sarv46	0	alpha-Longipinene	8680749	16.939	1883436	Sarv	sesquiterpenes	hydrocarbon
1700	Sarv46	0	cis-Geranylacetone	1079617	19.004	1883436	Sarv	monoterpenes	ketone
1701	Sarv46	0	(E)-beta-Farnesene	2344634	19.102	1883436	Sarv	sesquiterpenes	hydrocarbon
1702	Sarv46	0	beta-Himachalene	899334	19.194	1883436	Sarv	sesquiterpenes	hydrocarbon
1703	Sarv46	0	Linolenic acid	1783093	31.227	1883436	Sarv	fatty acid-derived	carboxy
1704	Sarv01	0	alpha-Pinene	1501385	6.902	1529380	Sarv	monoterpenes	hydrocarbon
1705	Sarv01	0	cis-1,5-Octadien-3-ol	19415140	7.956	1529380	Sarv	aliphatics	alcohol
1706	Sarv01	0	1-Octen-3-ol	11952919	8.108	1529380	Sarv	aliphatics	alcohol
1707	Sarv01	0	Myrcene	13556543	8.256	1529380	Sarv	monoterpenes	hydrocarbon
1708	Sarv01	0	(3Z)-3-Hexenyl acetate	17119634	8.675	1529380	Sarv	fatty acid-derived	acetate
1709	Sarv01	0	Hexyl acetate	1011590	8.838	1529380	Sarv	fatty acid-derived	ester
1710	Sarv01	0	D-Limonene	8017765	9.245	1529380	Sarv	monoterpenes	hydrocarbon
1711	Sarv01	0	beta-Phellandrene	7382707	9.286	1529380	Sarv	monoterpenes	hydrocarbon
1712	Sarv01	0	cis-Ocimene	5483035	9.414	1529380	Sarv	monoterpenes	hydrocarbon
1713	Sarv01	0	trans-Ocimene	42807403	9.711	1529380	Sarv	monoterpenes	hydrocarbon
1714	Sarv01	0	Unknown3	656800	10.498	1529380	Sarv	Unknown3	Unknown3
1715	Sarv01	0	alpha-Terpinolene	1006460	10.644	1529380	Sarv	monoterpenes	hydrocarbon
1716	Sarv01	0	(3E)-4,8-dimethyl-1,3,7-Nonatriene	10587998	11.338	1529380	Sarv	homoterpenes	hydrocarbon
1717	Sarv01	0	Unknown5	1390729	11.542	1529380	Sarv	Unknown5	Unknown5
1718	Sarv01	0	Neo-allo-ocimene	1165846	11.698	1529380	Sarv	monoterpenes	hydrocarbon
1719	Sarv01	0	1,3,8-p-menthatriene	5657829	11.754	1529380	Sarv	monoterpenes	hydrocarbon
1720	Sarv01	0	alpha-Terpineol	1490069	13.381	1529380	Sarv	monoterpenes	alcohol
1721	Sarv01	0	Verbenone	11337522	13.681	1529380	Sarv	monoterpenes	ketone
1722	Sarv01	0	cis-3-Hexenylisovalerate	624854	14.284	1529380	Sarv	fatty acid-derived	ester
1723	Sarv01	0	Caryophyllene	2473988	18.444	1529380	Sarv	sesquiterpenes	hydrocarbon
1724	Sarv01	0	(E)-beta-Farnesene	5472739	19.101	1529380	Sarv	sesquiterpenes	hydrocarbon
1725	Sarv01	0	Hexahydrofarnesyl acetone	753714	26.465	1529380	Sarv	sesquiterpenes	ketone
1726	Sarv01	48	cis-1,5-Octadien-3-ol	25550265	7.988	1529380	Sarv	aliphatics	alcohol
1727	Sarv01	48	1-Octen-3-ol	21412929	8.149	1529380	Sarv	aliphatics	alcohol
1728	Sarv01	48	(3Z)-3-Hexenyl acetate	13977816	8.682	1529380	Sarv	fatty acid-derived	acetate
1729	Sarv01	48	Hexyl acetate	1513741	8.847	1529380	Sarv	fatty acid-derived	ester
1730	Sarv01	48	Benzyl alcohol	5368279	9.568	1529380	Sarv	aromatics	alcohol
1731	Sarv01	48	Methyl benzoate	1343043	10.916	1529380	Sarv	aromatics	ester
1732	Sarv01	48	2-Undecanone	1360556	15.622	1529380	Sarv	aliphatics	ketone
1733	Sarv01	48	Caryophyllene	1325889	18.444	1529380	Sarv	sesquiterpenes	hydrocarbon
1734	Sarv01	48	(E)-beta-Farnesene	7094184	19.108	1529380	Sarv	sesquiterpenes	hydrocarbon
1735	Sarv01	48	Unknown26	1974608	35.453	1529380	Sarv	Unknown26	Unknown26
1736	Sarv15	48	alpha-Pinene	751797	6.909	1529380	Sarv	monoterpenes	hydrocarbon
1737	Sarv15	48	cis-1,5-Octadien-3-ol	14864126	7.954	1529380	Sarv	aliphatics	alcohol
1738	Sarv15	48	1-Octen-3-ol	12474973	8.116	1529380	Sarv	aliphatics	alcohol
1739	Sarv15	48	6-Methyl-5-heptene-2-one	7954481	8.192	1529380	Sarv	monoterpenes	ketone
1740	Sarv15	48	Myrcene	13584441	8.255	1529380	Sarv	monoterpenes	hydrocarbon
1741	Sarv15	48	(3Z)-3-Hexenyl acetate	11924952	8.671	1529380	Sarv	fatty acid-derived	acetate
1742	Sarv15	48	Hexyl acetate	675976	8.841	1529380	Sarv	fatty acid-derived	ester
1743	Sarv15	48	D-Limonene	9365550	9.248	1529380	Sarv	monoterpenes	hydrocarbon
1744	Sarv15	48	beta-Phellandrene	6981776	9.289	1529380	Sarv	monoterpenes	hydrocarbon
1745	Sarv15	48	cis-Ocimene	4628092	9.416	1529380	Sarv	monoterpenes	hydrocarbon
1746	Sarv15	48	Benzyl alcohol	1622811	9.56	1529380	Sarv	aromatics	alcohol
1747	Sarv15	48	trans-Ocimene	38908622	9.711	1529380	Sarv	monoterpenes	hydrocarbon
1748	Sarv15	48	alpha-Terpinolene	1035485	10.647	1529380	Sarv	monoterpenes	hydrocarbon
1749	Sarv15	48	alpha-Pinene oxide	863695	10.897	1529380	Sarv	monoterpenes	epoxy
1750	Sarv15	48	1,3,8-p-menthatriene	2145783	11.754	1529380	Sarv	monoterpenes	hydrocarbon
1751	Sarv15	48	alpha-Terpineol	3442251	13.386	1529380	Sarv	monoterpenes	alcohol
1752	Sarv15	48	Verbenone	8693014	13.685	1529380	Sarv	monoterpenes	ketone
1753	Sarv15	48	alpha-Barbatene	906745	18.366	1529380	Sarv	sesquiterpenes	hydrocarbon
1754	Sarv15	48	Caryophyllene	4670589	18.443	1529380	Sarv	sesquiterpenes	hydrocarbon
1755	Sarv15	48	cis-Thujopsene	1185848	18.785	1529380	Sarv	sesquiterpenes	hydrocarbon
1756	Sarv15	48	cis-Geranylacetone	4648733	19.007	1529380	Sarv	monoterpenes	ketone
1757	Sarv15	48	(E)-beta-Farnesene	9300944	19.106	1529380	Sarv	sesquiterpenes	hydrocarbon
1758	Sarv15	48	beta-Chamigrene	1757144	19.754	1529380	Sarv	sesquiterpenes	hydrocarbon
1759	Sarv16	48	alpha-Pinene	2069866	6.883	1529380	Sarv	monoterpenes	hydrocarbon
1760	Sarv16	48	Sabinene	1260643	7.841	1529380	Sarv	monoterpenes	hydrocarbon
1761	Sarv16	48	cis-1,5-Octadien-3-ol	2377642	7.922	1529380	Sarv	aliphatics	alcohol
1762	Sarv16	48	beta-Pinene	556484	7.954	1529380	Sarv	monoterpenes	hydrocarbon
1763	Sarv16	48	Myrcene	6600506	8.252	1529380	Sarv	monoterpenes	hydrocarbon
1764	Sarv16	48	(3Z)-3-Hexenyl acetate	5820606	8.663	1529380	Sarv	fatty acid-derived	acetate
1765	Sarv16	48	Hexyl acetate	709444	8.837	1529380	Sarv	fatty acid-derived	ester
1766	Sarv16	48	D-Limonene	6145075	9.248	1529380	Sarv	monoterpenes	hydrocarbon
1767	Sarv16	48	beta-Phellandrene	5667896	9.287	1529380	Sarv	monoterpenes	hydrocarbon
1768	Sarv16	48	trans-Ocimene	4114390	9.678	1529380	Sarv	monoterpenes	hydrocarbon
1769	Sarv16	48	Verbenone	3693029	13.675	1529380	Sarv	monoterpenes	ketone
1770	Sarv16	48	alpha-Longipinene	9877903	16.936	1529380	Sarv	sesquiterpenes	hydrocarbon
1771	Sarv16	48	Caryophyllene	2050004	18.446	1529380	Sarv	sesquiterpenes	hydrocarbon
1772	Sarv27	0	Myrcene	5473935	8.25	1529380	Sarv	monoterpenes	hydrocarbon
1773	Sarv27	0	D-Limonene	7110910	9.245	1529380	Sarv	monoterpenes	hydrocarbon
1774	Sarv27	0	beta-Phellandrene	4117994	9.284	1529380	Sarv	monoterpenes	hydrocarbon
1775	Sarv27	0	cis-Ocimene	2374963	9.409	1529380	Sarv	monoterpenes	hydrocarbon
1776	Sarv27	0	trans-Ocimene	15342971	9.68	1529380	Sarv	monoterpenes	hydrocarbon
1777	Sarv27	0	alpha-Terpineol	3370369	13.386	1529380	Sarv	monoterpenes	alcohol
1778	Sarv27	0	Verbenone	10175061	13.69	1529380	Sarv	monoterpenes	ketone
1779	Sarv27	0	Caryophyllene	3480072	18.447	1529380	Sarv	sesquiterpenes	hydrocarbon
1780	Sarv27	0	1-Tetradecanol	3140618	23.554	1529380	Sarv	fatty acid-derived	alcohol
1781	Sarv27	0	Methyl pentadecanoate	3904262	26.184	1529380	Sarv	fatty acid-derived	ester
1783	Sarv41	0	Myrcene	10997964	8.25	1529380	Sarv	monoterpenes	hydrocarbon
1784	Sarv41	0	(3Z)-3-Hexenyl acetate	14461720	8.668	1529380	Sarv	fatty acid-derived	acetate
1785	Sarv41	0	Hexyl acetate	1757874	8.837	1529380	Sarv	fatty acid-derived	ester
1786	Sarv41	0	D-Limonene	6130982	9.251	1529380	Sarv	monoterpenes	hydrocarbon
1787	Sarv41	0	beta-Phellandrene	3333089	9.289	1529380	Sarv	monoterpenes	hydrocarbon
1788	Sarv41	0	cis-Ocimene	9314265	9.418	1529380	Sarv	monoterpenes	hydrocarbon
1789	Sarv41	0	trans-Ocimene	70063595	9.739	1529380	Sarv	monoterpenes	hydrocarbon
1790	Sarv41	0	Unknown2	3833339	10.331	1529380	Sarv	Unknown2	Unknown2
1791	Sarv41	0	alpha-Pinene oxide	2108481	10.37	1529380	Sarv	monoterpenes	epoxy
1792	Sarv41	0	Unknown3	1910528	10.499	1529380	Sarv	Unknown3	Unknown3
1793	Sarv41	0	alpha-Terpinolene	1355340	10.649	1529380	Sarv	monoterpenes	hydrocarbon
1794	Sarv41	0	(3E)-4,8-dimethyl-1,3,7-Nonatriene	3081432	11.333	1529380	Sarv	homoterpenes	hydrocarbon
1795	Sarv41	0	Unknown5	2914113	11.544	1529380	Sarv	Unknown5	Unknown5
1796	Sarv41	0	Neo-allo-ocimene	3170068	11.705	1529380	Sarv	monoterpenes	hydrocarbon
1797	Sarv41	0	1,3,8-p-menthatriene	12747941	11.764	1529380	Sarv	monoterpenes	hydrocarbon
1798	Sarv41	0	Unknown6	4477839	11.996	1529380	Sarv	Unknown6	Unknown6
1799	Sarv41	0	trans-Verbenol	2675466	12.177	1529380	Sarv	monoterpenes	alcohol
1800	Sarv41	0	Unknown9	784107	12.493	1529380	Sarv	Unknown9	Unknown9
1801	Sarv41	0	p-Mentha-1,5-dien-8-ol	2524041	12.821	1529380	Sarv	fatty acid-derived	alcohol
1802	Sarv41	0	Methyl salicylate	5990201	13.296	1529380	Sarv	aromatics	ester
1803	Sarv41	0	alpha-Terpineol	11194903	13.407	1529380	Sarv	monoterpenes	alcohol
1804	Sarv41	0	Verbenone	33199040	13.723	1529380	Sarv	monoterpenes	ketone
1805	Sarv41	0	1-Nitro-2-phenylethane	3040977	15.816	1529380	Sarv	aromatics	N-containing
1806	Sarv41	0	Caryophyllene	9584901	18.45	1529380	Sarv	sesquiterpenes	hydrocarbon
1807	Sarv41	0	(E,E)-alpha-Farnesene	4083364	20.17	1529380	Sarv	sesquiterpenes	hydrocarbon
1808	Sarv41	0	3(E),7(E)-4,8,12-Trimethyltrideca-1,3,7,11-tetraene	4401965	21.551	1529380	Sarv	homoterpenes	hydrocarbon
2276	Salba21	0	Unknown22	1086058	21.995	2084438	Salba	Unknown22	Unknown22
2317	Salba26	0	Unknown22	2591916	22	2084438	Salba	Unknown22	Unknown22
1811	Sarv41	0	Hexahydrofarnesyl acetone	4552091	26.466	1529380	Sarv	sesquiterpenes	ketone
1812	Sarv41	0	Unknown25	4133552	33.813	1529380	Sarv	Unknown25	Unknown25
1813	Sarv41	48	alpha-Pinene	650140	6.875	1529380	Sarv	monoterpenes	hydrocarbon
1814	Sarv41	48	Myrcene	12836156	8.256	1529380	Sarv	monoterpenes	hydrocarbon
1815	Sarv41	48	Hexyl acetate	2319460	8.843	1529380	Sarv	fatty acid-derived	ester
1816	Sarv41	48	D-Limonene	8120352	9.25	1529380	Sarv	monoterpenes	hydrocarbon
1817	Sarv41	48	beta-Phellandrene	7367778	9.288	1529380	Sarv	monoterpenes	hydrocarbon
1818	Sarv41	48	cis-Ocimene	4406036	9.42	1529380	Sarv	monoterpenes	hydrocarbon
1819	Sarv41	48	trans-Ocimene	35359818	9.711	1529380	Sarv	monoterpenes	hydrocarbon
1820	Sarv41	48	alpha-Pinene oxide	1485414	10.898	1529380	Sarv	monoterpenes	epoxy
1821	Sarv41	48	(3E)-4,8-dimethyl-1,3,7-Nonatriene	2792579	11.335	1529380	Sarv	homoterpenes	hydrocarbon
1822	Sarv41	48	Unknown5	940392	11.548	1529380	Sarv	Unknown5	Unknown5
1823	Sarv41	48	Neo-allo-ocimene	924412	11.702	1529380	Sarv	monoterpenes	hydrocarbon
1824	Sarv41	48	1,3,8-p-menthatriene	2867679	11.758	1529380	Sarv	monoterpenes	hydrocarbon
1825	Sarv41	48	Methyl salicylate	2655378	13.298	1529380	Sarv	aromatics	ester
1826	Sarv41	48	alpha-Terpineol	1834303	13.384	1529380	Sarv	monoterpenes	alcohol
1827	Sarv41	48	Verbenone	8060378	13.678	1529380	Sarv	monoterpenes	ketone
1829	Sarv41	48	alpha-Barbatene	800562	18.373	1529380	Sarv	sesquiterpenes	hydrocarbon
1830	Sarv41	48	Caryophyllene	4545344	18.442	1529380	Sarv	sesquiterpenes	hydrocarbon
1831	Sarv41	48	cis-Thujopsene	783261	18.783	1529380	Sarv	sesquiterpenes	hydrocarbon
1832	Sarv41	48	(E)-beta-Farnesene	922654	19.098	1529380	Sarv	sesquiterpenes	hydrocarbon
1833	Sarv41	48	beta-Chamigrene	1865191	19.754	1529380	Sarv	sesquiterpenes	hydrocarbon
1834	Sarv41	48	3(E),7(E)-4,8,12-Trimethyltrideca-1,3,7,11-tetraene	1837444	21.549	1529380	Sarv	homoterpenes	hydrocarbon
1835	Sarv46	48	alpha-Pinene	3252071	6.882	1529380	Sarv	monoterpenes	hydrocarbon
1836	Sarv46	48	Sabinene	1448869	7.84	1529380	Sarv	monoterpenes	hydrocarbon
1837	Sarv46	48	cis-1,5-Octadien-3-ol	11314142	7.928	1529380	Sarv	aliphatics	alcohol
1838	Sarv46	48	1-Octen-3-ol	9106026	8.09	1529380	Sarv	aliphatics	alcohol
1839	Sarv46	48	Myrcene	9298531	8.257	1529380	Sarv	monoterpenes	hydrocarbon
1840	Sarv46	48	D-Limonene	9102351	9.249	1529380	Sarv	monoterpenes	hydrocarbon
1841	Sarv46	48	beta-Phellandrene	7678482	9.289	1529380	Sarv	monoterpenes	hydrocarbon
1842	Sarv46	48	trans-Ocimene	8308432	9.677	1529380	Sarv	monoterpenes	hydrocarbon
1843	Sarv46	48	Verbenone	6627242	13.678	1529380	Sarv	monoterpenes	ketone
1845	Sarv46	48	alpha-Longipinene	6984857	16.932	1529380	Sarv	sesquiterpenes	hydrocarbon
1846	Sarv46	48	(E)-beta-Farnesene	1920122	19.097	1529380	Sarv	sesquiterpenes	hydrocarbon
1847	Sarv46	48	Linolenic acid	3236287	31.227	1529380	Sarv	fatty acid-derived	carboxy
1848	Sarv48	0	Sabinene	1305843	7.833	1529380	Sarv	monoterpenes	hydrocarbon
1849	Sarv48	0	cis-1,5-Octadien-3-ol	3091565	7.912	1529380	Sarv	aliphatics	alcohol
1850	Sarv48	0	Myrcene	23329992	8.262	1529380	Sarv	monoterpenes	hydrocarbon
1851	Sarv48	0	p-Cymene	1456902	9.138	1529380	Sarv	monoterpenes	hydrocarbon
1852	Sarv48	0	D-Limonene	25989405	9.261	1529380	Sarv	monoterpenes	hydrocarbon
1853	Sarv48	0	beta-Phellandrene	17576911	9.301	1529380	Sarv	monoterpenes	hydrocarbon
1854	Sarv48	0	trans-Ocimene	8122433	9.674	1529380	Sarv	monoterpenes	hydrocarbon
1855	Sarv48	0	alpha-Terpinolene	1514752	10.641	1529380	Sarv	monoterpenes	hydrocarbon
1856	Sarv48	0	alpha-Pinene oxide	1281204	10.891	1529380	Sarv	monoterpenes	epoxy
1857	Sarv48	0	(3E)-4,8-dimethyl-1,3,7-Nonatriene	2232241	11.329	1529380	Sarv	homoterpenes	hydrocarbon
1858	Sarv48	0	1,3,8-p-menthatriene	1166769	11.753	1529380	Sarv	monoterpenes	hydrocarbon
1859	Sarv48	0	trans-Verbenol	2309654	12.17	1529380	Sarv	monoterpenes	alcohol
1860	Sarv48	0	Methyl salicylate	2455547	13.3	1529380	Sarv	aromatics	ester
1861	Sarv48	0	alpha-Terpineol	7355290	13.397	1529380	Sarv	monoterpenes	alcohol
1862	Sarv48	0	Verbenone	31053985	13.716	1529380	Sarv	monoterpenes	ketone
1863	Sarv48	0	alpha-Longipinene	18728208	16.942	1529380	Sarv	sesquiterpenes	hydrocarbon
1864	Sarv48	0	Longifolene	2430748	18.049	1529380	Sarv	sesquiterpenes	hydrocarbon
1865	Sarv48	0	Caryophyllene	12854783	18.453	1529380	Sarv	sesquiterpenes	hydrocarbon
1866	Sarv48	0	(E)-beta-Farnesene	2833000	19.102	1529380	Sarv	sesquiterpenes	hydrocarbon
1867	Sarv48	0	gamma-Humulene	4903445	19.778	1529380	Sarv	sesquiterpenes	hydrocarbon
1868	Sarv48	0	beta-Himachalene	6837778	20.132	1529380	Sarv	sesquiterpenes	hydrocarbon
1869	Sarv48	0	Longiverbenone	1937977	23.015	1529380	Sarv	sesquiterpenes	ketone
1870	Sarv48	0	Hexahydrofarnesyl acetone	2177201	26.466	1529380	Sarv	sesquiterpenes	ketone
1871	Salba01	0	Benzaldehyde	36268544	7.661	2084438	Salba	aromatics	aldehyde
1872	Salba01	0	6-Methyl-5-heptene-2-one	2941493	8.167	2084438	Salba	monoterpenes	ketone
1873	Salba01	0	Benzyl alcohol	4071078	9.519	2084438	Salba	aromatics	alcohol
1874	Salba01	0	trans-Ocimene	25080462	9.695	2084438	Salba	monoterpenes	hydrocarbon
1875	Salba01	0	Unknown5	1016335	11.545	2084438	Salba	Unknown5	Unknown5
1876	Salba01	0	Neo-allo-ocimene	1505083	11.702	2084438	Salba	monoterpenes	hydrocarbon
1877	Salba01	0	1,3,8-p-menthatriene	3899112	11.756	2084438	Salba	monoterpenes	hydrocarbon
1878	Salba01	0	Coumaran	1943079	14.054	2084438	Salba	aromatics	NA
1879	Salba01	0	Anisaldehyde	60655826	14.892	2084438	Salba	aromatics	aldehyde
1880	Salba01	0	2-Undecanone	2747970	15.629	2084438	Salba	aliphatics	ketone
1881	Salba01	0	Indole	4181753	15.69	2084438	Salba	aromatics	N-containing
1882	Salba01	0	Linolenic acid	48254525	31.341	2084438	Salba	fatty acid-derived	carboxy
1883	Salba01	0	Octadecanoic acid	8134939	31.653	2084438	Salba	fatty acid-derived	carboxy
1884	Salba01	0	Unknown25	8408633	33.823	2084438	Salba	Unknown25	Unknown25
1885	Salba01	48	1,2-Cyclopentanedione	1605258	6.886	2084438	Salba	aromatics	ketone
1886	Salba01	48	Benzaldehyde	27374948	7.662	2084438	Salba	aromatics	aldehyde
1887	Salba01	48	cis-Ocimene	2468821	9.416	2084438	Salba	monoterpenes	hydrocarbon
1888	Salba01	48	Benzyl alcohol	8158554	9.481	2084438	Salba	aromatics	alcohol
1889	Salba01	48	trans-Ocimene	21072908	9.694	2084438	Salba	monoterpenes	hydrocarbon
1890	Salba01	48	Acetophenone	2202423	10.195	2084438	Salba	aromatics	ketone
1891	Salba01	48	Unknown2	1606530	10.333	2084438	Salba	Unknown2	Unknown2
1892	Salba01	48	Unknown3	1355133	10.501	2084438	Salba	Unknown3	Unknown3
1893	Salba01	48	(3E)-4,8-dimethyl-1,3,7-Nonatriene	2089995	11.335	2084438	Salba	homoterpenes	hydrocarbon
1894	Salba01	48	Unknown5	2936192	11.544	2084438	Salba	Unknown5	Unknown5
1895	Salba01	48	Neo-allo-ocimene	1913716	11.705	2084438	Salba	monoterpenes	hydrocarbon
1896	Salba01	48	1,3,8-p-menthatriene	9297135	11.761	2084438	Salba	monoterpenes	hydrocarbon
1897	Salba01	48	Benzyl cyanide	2684586	11.993	2084438	Salba	aromatics	N-containing
1898	Salba01	48	Unknown8	3184694	12.265	2084438	Salba	Unknown8	Unknown8
1899	Salba01	48	Benzyl acetate	2496167	12.564	2084438	Salba	aromatics	ester
1900	Salba01	48	Unknown11	3829285	13.682	2084438	Salba	Unknown11	Unknown11
1901	Salba01	48	Coumaran	3943631	14.047	2084438	Salba	aromatics	NA
1902	Salba01	48	Anisaldehyde	57961130	14.892	2084438	Salba	aromatics	aldehyde
1903	Salba01	48	2-Undecanone	3068415	15.637	2084438	Salba	aliphatics	ketone
1904	Salba01	48	Indole	7826320	15.702	2084438	Salba	aromatics	N-containing
1905	Salba01	48	(E,E)-alpha-Farnesene	2319103	20.172	2084438	Salba	sesquiterpenes	hydrocarbon
1906	Salba01	48	Hexadecanoic acid	70207078	28.711	2084438	Salba	fatty acid-derived	carboxy
1907	Salba01	48	Linolenic acid	162510936	31.52	2084438	Salba	fatty acid-derived	carboxy
1908	Salba01	48	Octadecanoic acid	16374684	31.755	2084438	Salba	fatty acid-derived	carboxy
1909	Salba01	48	Unknown25	9344671	33.847	2084438	Salba	Unknown25	Unknown25
1910	Salba01	48	Unknown27	7630658	39.652	2084438	Salba	Unknown27	Unknown27
1911	Salba01	7T	Amyl acetate	465882	6.437	2084438	Salba	fatty acid-derived	ester
1912	Salba01	7T	Myrcene	1241574	8.245	2084438	Salba	monoterpenes	hydrocarbon
1913	Salba01	7T	trans-Ocimene	5684392	9.677	2084438	Salba	monoterpenes	hydrocarbon
1914	Salba01	7T	(3E)-4,8-dimethyl-1,3,7-Nonatriene	1373451	11.331	2084438	Salba	homoterpenes	hydrocarbon
1915	Salba01	7T	Unknown5	459483	11.545	2084438	Salba	Unknown5	Unknown5
1916	Salba01	7T	1,3,8-p-menthatriene	1378306	11.754	2084438	Salba	monoterpenes	hydrocarbon
1917	Salba01	7T	Benzyl cyanide	1743860	11.994	2084438	Salba	aromatics	N-containing
1918	Salba01	7T	Anisaldehyde	1248113	14.822	2084438	Salba	aromatics	aldehyde
1919	Salba01	7T	2-Undecanone	1242800	15.619	2084438	Salba	aliphatics	ketone
1920	Salba01	7T	Hexadecanoic acid	13228810	28.547	2084438	Salba	fatty acid-derived	carboxy
1921	Salba01	7T	Linolenic acid	13971741	31.263	2084438	Salba	fatty acid-derived	carboxy
1922	Salba01	7T	Octadecanoic acid	3673536	31.62	2084438	Salba	fatty acid-derived	carboxy
1923	Salba05	0	Benzaldehyde	38051095	7.664	2084438	Salba	aromatics	aldehyde
1924	Salba05	0	(3Z)-3-Hexenyl acetate	11133022	8.666	2084438	Salba	fatty acid-derived	acetate
1925	Salba05	0	Benzyl alcohol	27868702	9.558	2084438	Salba	aromatics	alcohol
1926	Salba05	0	trans-Ocimene	44919366	9.718	2084438	Salba	monoterpenes	hydrocarbon
1927	Salba05	0	Unknown2	1950748	10.334	2084438	Salba	Unknown2	Unknown2
1928	Salba05	0	Unknown3	2426304	10.5	2084438	Salba	Unknown3	Unknown3
1929	Salba05	0	(3E)-4,8-dimethyl-1,3,7-Nonatriene	2138906	11.335	2084438	Salba	homoterpenes	hydrocarbon
1930	Salba05	0	Unknown5	3735712	11.546	2084438	Salba	Unknown5	Unknown5
1931	Salba05	0	1,3,8-p-menthatriene	16398525	11.768	2084438	Salba	monoterpenes	hydrocarbon
1932	Salba05	0	Benzyl cyanide	3974805	12	2084438	Salba	aromatics	N-containing
1933	Salba05	0	Unknown9	1062144	12.497	2084438	Salba	Unknown9	Unknown9
1934	Salba05	0	Benzyl acetate	14913521	12.576	2084438	Salba	aromatics	ester
1935	Salba05	0	p-Mentha-1,5-dien-8-ol	1669810	12.815	2084438	Salba	fatty acid-derived	alcohol
1936	Salba05	0	Methyl salicylate	4303320	13.289	2084438	Salba	aromatics	ester
1937	Salba05	0	Unknown11	8125684	13.686	2084438	Salba	Unknown11	Unknown11
1938	Salba05	0	Anisaldehyde	83906623	14.922	2084438	Salba	aromatics	aldehyde
1939	Salba05	0	Anisyl alcohol	2105348	15.501	2084438	Salba	aromatics	alcohol
1940	Salba05	0	2-Undecanone	2757727	15.632	2084438	Salba	aliphatics	ketone
1941	Salba05	0	Indole	7489493	15.679	2084438	Salba	aromatics	N-containing
1942	Salba05	0	Benzyl mustard oil	1330469	17.224	2084438	Salba	aromatics	N-containing
1943	Salba05	0	beta-Copaene	452733	17.748	2084438	Salba	sesquiterpenes	hydrocarbon
1944	Salba05	0	Unknown15	1230213	18.428	2084438	Salba	Unknown15	Unknown15
1945	Salba05	0	Caryophyllene	1242259	18.433	2084438	Salba	sesquiterpenes	hydrocarbon
1946	Salba05	0	Methyl vanillin	602693	19.709	2084438	Salba	aromatics	aldehyde
1947	Salba05	0	(E,E)-alpha-Farnesene	17627787	20.187	2084438	Salba	sesquiterpenes	hydrocarbon
1948	Salba05	0	delta-Cadinene	425953	20.478	2084438	Salba	sesquiterpenes	hydrocarbon
1949	Salba05	0	3(E),7(E)-4,8,12-Trimethyltrideca-1,3,7,11-tetraene	10439202	21.556	2084438	Salba	homoterpenes	hydrocarbon
2353	Salba29	0	Unknown22	4036315	21.997	2084438	Salba	Unknown22	Unknown22
2376	Salba29	48	Unknown22	1227725	21.996	2084438	Salba	Unknown22	Unknown22
1952	Salba05	0	Hexahydrofarnesyl acetone	2474288	26.467	2084438	Salba	sesquiterpenes	ketone
1953	Salba05	0	Linolenic acid	6675430	31.243	2084438	Salba	fatty acid-derived	carboxy
1954	Salba05	0	Octadecanoic acid	3341335	31.607	2084438	Salba	fatty acid-derived	carboxy
1955	Salba05	48	Benzaldehyde	55656061	7.693	2084438	Salba	aromatics	aldehyde
1956	Salba05	48	(3Z)-3-Hexenyl acetate	9225888	8.671	2084438	Salba	fatty acid-derived	acetate
1957	Salba05	48	Benzyl alcohol	15974820	9.53	2084438	Salba	aromatics	alcohol
1958	Salba05	48	trans-Ocimene	31755853	9.709	2084438	Salba	monoterpenes	hydrocarbon
1959	Salba05	48	Unknown3	1962928	10.504	2084438	Salba	Unknown3	Unknown3
1960	Salba05	48	(3E)-4,8-dimethyl-1,3,7-Nonatriene	1474226	11.338	2084438	Salba	homoterpenes	hydrocarbon
1961	Salba05	48	Unknown5	2699046	11.548	2084438	Salba	Unknown5	Unknown5
1962	Salba05	48	1,3,8-p-menthatriene	9886295	11.764	2084438	Salba	monoterpenes	hydrocarbon
1963	Salba05	48	Benzyl cyanide	3599173	12	2084438	Salba	aromatics	N-containing
1964	Salba05	48	p-Mentha-1,5-dien-8-ol	1752175	12.816	2084438	Salba	fatty acid-derived	alcohol
1965	Salba05	48	Unknown11	6403186	13.686	2084438	Salba	Unknown11	Unknown11
1966	Salba05	48	Anisaldehyde	77681524	14.921	2084438	Salba	aromatics	aldehyde
1967	Salba05	48	2-Undecanone	2101169	15.632	2084438	Salba	aliphatics	ketone
1968	Salba05	48	Indole	4327577	15.693	2084438	Salba	aromatics	N-containing
1969	Salba05	48	Benzyl mustard oil	1847428	17.229	2084438	Salba	aromatics	N-containing
1970	Salba05	48	(E,E)-alpha-Farnesene	2592116	20.177	2084438	Salba	sesquiterpenes	hydrocarbon
1971	Salba05	48	Linolenic acid	43853391	31.333	2084438	Salba	fatty acid-derived	carboxy
1972	Salba05	48	Octadecanoic acid	5976523	31.642	2084438	Salba	fatty acid-derived	carboxy
1973	Salba05	48	Unknown25	4612921	33.823	2084438	Salba	Unknown25	Unknown25
1974	Salba08	0	Benzaldehyde	52562355	7.692	2084438	Salba	aromatics	aldehyde
1975	Salba08	0	6-Methyl-5-heptene-2-one	2136129	8.179	2084438	Salba	monoterpenes	ketone
1976	Salba08	0	(3Z)-3-Hexenyl acetate	22732460	8.691	2084438	Salba	fatty acid-derived	acetate
1977	Salba08	0	Hexyl acetate	755405	8.846	2084438	Salba	fatty acid-derived	ester
1978	Salba08	0	Benzyl alcohol	33731191	9.528	2084438	Salba	aromatics	alcohol
1979	Salba08	0	trans-Ocimene	22499388	9.703	2084438	Salba	monoterpenes	hydrocarbon
1980	Salba08	0	Unknown2	1306340	10.338	2084438	Salba	Unknown2	Unknown2
1981	Salba08	0	Unknown3	1103104	10.505	2084438	Salba	Unknown3	Unknown3
1982	Salba08	0	(3E)-4,8-dimethyl-1,3,7-Nonatriene	1266483	11.338	2084438	Salba	homoterpenes	hydrocarbon
1983	Salba08	0	Unknown5	1434491	11.549	2084438	Salba	Unknown5	Unknown5
1984	Salba08	0	1,3,8-p-menthatriene	6597718	11.761	2084438	Salba	monoterpenes	hydrocarbon
1985	Salba08	0	Benzyl cyanide	5350643	12.004	2084438	Salba	aromatics	N-containing
1986	Salba08	0	Benzyl acetate	3490343	12.568	2084438	Salba	aromatics	ester
1987	Salba08	0	p-Mentha-1,5-dien-8-ol	959153	12.817	2084438	Salba	fatty acid-derived	alcohol
1988	Salba08	0	Methyl salicylate	5567095	13.291	2084438	Salba	aromatics	ester
1989	Salba08	0	Unknown11	2152130	13.688	2084438	Salba	Unknown11	Unknown11
1990	Salba08	0	Anisaldehyde	112089746	14.953	2084438	Salba	aromatics	aldehyde
1991	Salba08	0	Anisyl alcohol	5755609	15.5	2084438	Salba	aromatics	alcohol
1992	Salba08	0	2-Undecanone	2424585	15.65	2084438	Salba	aliphatics	ketone
1993	Salba08	0	Indole	14145275	15.689	2084438	Salba	aromatics	N-containing
1994	Salba08	0	Benzyl mustard oil	1910081	17.227	2084438	Salba	aromatics	N-containing
1995	Salba08	0	(E,E)-alpha-Farnesene	4689771	20.176	2084438	Salba	sesquiterpenes	hydrocarbon
2449	Salba40	48	Unknown22	1308209	21.994	2084438	Salba	Unknown22	Unknown22
2503	Salba05	7T	Unknown22	2998340	22.018	2084438	Salba	Unknown22	Unknown22
1998	Salba08	0	Hexahydrofarnesyl acetone	2026252	26.467	2084438	Salba	sesquiterpenes	ketone
1999	Salba08	48	(3Z)-3-Hexenyl acetate	66088800	8.736	2084438	Salba	fatty acid-derived	acetate
2000	Salba08	48	Hexyl acetate	3220433	8.854	2084438	Salba	fatty acid-derived	ester
2001	Salba08	48	Benzyl alcohol	2558188	9.485	2084438	Salba	aromatics	alcohol
2002	Salba08	48	Anisaldehyde	4466378	14.828	2084438	Salba	aromatics	aldehyde
2003	Salba08	7T	Benzaldehyde	10220447	7.653	2084438	Salba	aromatics	aldehyde
2004	Salba08	7T	(3Z)-3-Hexenyl acetate	39871095	8.7	2084438	Salba	fatty acid-derived	acetate
2005	Salba08	7T	Hexyl acetate	1417082	8.84	2084438	Salba	fatty acid-derived	ester
2006	Salba08	7T	Benzyl alcohol	4237896	9.479	2084438	Salba	aromatics	alcohol
2007	Salba08	7T	trans-Ocimene	1182785	9.679	2084438	Salba	monoterpenes	hydrocarbon
2008	Salba08	7T	Anisaldehyde	2121920	14.827	2084438	Salba	aromatics	aldehyde
2009	Salba08	7T	Linolenic acid	2608680	31.218	2084438	Salba	fatty acid-derived	carboxy
2010	Salba09	0	Benzaldehyde	49053520	7.682	2084438	Salba	aromatics	aldehyde
2011	Salba09	0	6-Methyl-5-heptene-2-one	5849684	8.176	2084438	Salba	monoterpenes	ketone
2012	Salba09	0	(3Z)-3-Hexenyl acetate	4291112	8.665	2084438	Salba	fatty acid-derived	acetate
2013	Salba09	0	Benzyl alcohol	10464152	9.493	2084438	Salba	aromatics	alcohol
[truncated: 2,662 more rows]
